# Supplementary material for: A Segmental Approach from Molecular Profiling to Medical Imaging to Study Bicuspid Aortic Valve Aortopathy
Source: Cells. 2022 Nov 22;11(23):3721. doi: 10.3390/cells11233721 (PMC9737804; doi:10.3390/cells11233721)
Supplement: Supplementary file 1 [file cells-11-03721-s001.zip]

Archive with 3 entries (3 files):
- Table S1. 92 miRNAs_supplementary material.xlsx
- Table S2. 579 proteins_supplementary material.xlsx
- Table S3 STORBE Statementí¬Checklist of items that should be included in reports of cohort studies.pdf
