# Supplementary material for: A Segmental Approach from Molecular Profiling to Medical Imaging to Study Bicuspid Aortic Valve Aortopathy
Source: Cells. 2022 Nov 22;11(23):3721. doi: 10.3390/cells11233721 (PMC9737804; doi:10.3390/cells11233721)
Supplement: Supplementary file 1 [file cells-11-03721-s001.zip › Table S1. 92 miRNAs_supplementary material.xlsx]

## Sheet: Sheet1
Name	Dilated vs. Non-dilated - Max group means	Dilated vs. Non-dilated - Fold change	Dilated vs. Non-dilated - Log fold change	Dilated vs. Non-dilated - P-value	Dilated vs. Non-dilated - FDR p-value	Dilated vs. Non-dilated - Bonferroni
hsa-miR-1247-5p	48.875	3.58916	1.84365	2.58504e-07	0.000295316	0.000459103
hsa-miR-21-5p	195031	-1.49994	-0.584908	3.32563e-07	0.000295316	0.000590631
hsa-miR-483-3p	85.75	2.13871	1.09674	4.05011e-06	0.00239766	0.00719299
hsa-miR-211-5p	15.125	-3.02311	-1.59603	3.57153e-05	0.0094461	0.0634305
hsa-miR-21-3p	835.375	-1.64784	-0.720579	3.22863e-05	0.0094461	0.0573406
hsa-miR-199b-5p	9196.75	2.18198	1.12564	3.72312e-05	0.0094461	0.0661227
hsa-miR-128-3p	50212.8	-1.43363	-0.519673	3.01416e-05	0.0094461	0.0535314
hsa-miR-150-5p	11083.8	1.89825	0.924671	0.000194448	0.0431674	0.345339
hsa-miR-488-3p	12.5	2.74597	1.45732	0.000311493	0.0614679	0.553211
hsa-miR-375-3p	13.5	2.54554	1.34797	0.000490948	0.0871923	0.871923
hsa-miR-210-3p	1280	-1.54691	-0.629389	0.00061698	0.0996141	1
hsa-miR-139-3p	221.75	1.88654	0.915739	0.000704749	0.104303	1
hsa-miR-483-5p	91.125	1.85753	0.893382	0.00133248	0.182037	1
hsa-miR-217-5p	677.625	-1.5228	-0.606726	0.00169371	0.214859	1
hsa-miR-6504-5p	4.875	2.93997	1.5558	0.00234783	0.260609	1
hsa-miR-139-5p	440.5	1.80955	0.855627	0.00222766	0.260609	1
hsa-miR-3195	89.5	1.80124	0.848994	0.00279236	0.291719	1
hsa-miR-1255a	17	1.68894	0.756116	0.00303979	0.299926	1
hsa-miR-126-3p	264082	1.50199	0.586878	0.0040538	0.378924	1
hsa-miR-493-5p	793.625	-1.42688	-0.512866	0.00442286	0.39275	1
hsa-miR-6748-3p	4.125	2.71526	1.44109	0.00466261	0.394324	1
hsa-miR-4634	2.625	10.9424	3.45186	0.00489551	0.395202	1
hsa-miR-4524a-3p	11.125	2.34535	1.2298	0.00572721	0.417271	1
hsa-miR-615-3p	24.125	2.28425	1.19172	0.00544256	0.417271	1
hsa-miR-4662a-5p	47	1.60838	0.685608	0.0061087	0.417271	1
hsa-miR-10b-3p	236.5	1.65028	0.722708	0.00594949	0.417271	1
hsa-miR-215-5p	114.125	-1.41493	-0.500734	0.00640795	0.421501	1
hsa-miR-126-5p	36065.1	1.54245	0.62522	0.00681427	0.43222	1
hsa-miR-431-5p	72.375	-1.41865	-0.504514	0.00851933	0.504344	1
hsa-miR-10b-5p	7072.75	1.65183	0.724062	0.00847262	0.504344	1
hsa-miR-223-3p	20800.2	1.66408	0.734729	0.00996637	0.570977	1
hsa-miR-6826-3p	4.125	-2.23636	-1.16115	0.0106776	0.588771	1
hsa-miR-202-5p	15.5	1.96729	0.976208	0.0112715	0.588771	1
hsa-miR-335-5p	4208	1.69465	0.760985	0.011136	0.588771	1
hsa-miR-1237-3p	2.75	2.73564	1.45188	0.0146137	0.619371	1
hsa-miR-3614-5p	3	2.64084	1.40099	0.0129	0.619371	1
hsa-miR-545-3p	4.25	2.59641	1.37652	0.0146473	0.619371	1
hsa-miR-9903	4.375	2.2919	1.19654	0.0134594	0.619371	1
hsa-miR-216a-3p	107.375	-1.48274	-0.568269	0.014009	0.619371	1
hsa-miR-1275	223.375	1.40105	0.486512	0.0130063	0.619371	1
hsa-miR-369-3p	423.125	-1.43321	-0.519251	0.0145098	0.619371	1
hsa-miR-140-3p	293227	-1.19476	-0.256726	0.0130667	0.619371	1
hsa-miR-24-2-5p	35.375	-1.38053	-0.46522	0.0162923	0.637429	1
hsa-miR-495-3p	50.125	-1.3991	-0.484495	0.0159584	0.637429	1
hsa-miR-493-3p	755.25	-1.34525	-0.427873	0.01651	0.637429	1
hsa-miR-369-5p	947.125	-1.34197	-0.424354	0.0158789	0.637429	1
hsa-miR-539-5p	3.25	-2.58204	-1.36851	0.017514	0.637516	1
hsa-miR-92b-5p	35.75	1.39428	0.47952	0.0175891	0.637516	1
hsa-miR-142-3p	7985.88	1.5056	0.590343	0.0175411	0.637516	1
hsa-miR-548f-5p	1.375	-6.03663	-2.59374	0.018561	0.646037	1
hsa-miR-4710	4.375	2.07529	1.05331	0.0192792	0.646037	1
hsa-miR-758-3p	15.625	-1.62609	-0.701408	0.0191259	0.646037	1
hsa-miR-154-5p	753	-1.32655	-0.40768	0.0184312	0.646037	1
hsa-miR-1245b-5p	2.25	3.04504	1.60646	0.0208209	0.679159	1
hsa-miR-335-3p	209.25	1.69207	0.758786	0.0210325	0.679159	1
hsa-miR-487b-3p	958.25	-1.31482	-0.394863	0.0221215	0.701568	1
hsa-miR-4671-3p	1.25	-5.6418	-2.49616	0.0243562	0.746279	1
hsa-miR-181b-2-3p	48	-1.28426	-0.360941	0.0243717	0.746279	1
hsa-miR-518f-3p	1.25	5.38525	2.42901	0.0289738	0.82291	1
hsa-miR-585-5p	8.375	1.72208	0.78415	0.0283589	0.82291	1
hsa-miR-4683	9.75	1.71093	0.774783	0.0296052	0.82291	1
hsa-miR-675-3p	14.25	1.80896	0.855162	0.0281809	0.82291	1
hsa-miR-3157-5p	21.625	1.45496	0.540983	0.0279675	0.82291	1
hsa-miR-10a-3p	541.625	1.49558	0.580702	0.0296544	0.82291	1
hsa-miR-215-3p	3.75	-2.1352	-1.09437	0.030278	0.827288	1
hsa-miR-27a-3p	90836	-1.16926	-0.2256	0.0307572	0.827649	1
hsa-miR-511-5p	43.375	1.31877	0.399194	0.0331393	0.840791	1
hsa-miR-376a-2-5p	66.25	-1.3852	-0.470097	0.0321594	0.840791	1
hsa-miR-376c-3p	1151.25	-1.33601	-0.417935	0.0328087	0.840791	1
hsa-miR-100-5p	63943.2	-1.18878	-0.249481	0.0326817	0.840791	1
hsa-miR-874-5p	179.875	1.30039	0.378943	0.0337485	0.844188	1
hsa-miR-2114-3p	1.125	4.96657	2.31225	0.0391469	0.868264	1
hsa-miR-4254	1.125	-5.02962	-2.33045	0.0372013	0.868264	1
hsa-miR-875-5p	1.125	4.95892	2.31003	0.0393617	0.868264	1
hsa-miR-380-3p	2.625	-2.20358	-1.13985	0.0391263	0.868264	1
hsa-miR-6750-3p	3.875	1.91717	0.938977	0.0386039	0.868264	1
hsa-miR-218-1-3p	4.25	1.97442	0.981432	0.0369924	0.868264	1
hsa-miR-150-3p	8.125	1.8488	0.886586	0.0374059	0.868264	1
hsa-miR-217-3p	20.25	-1.50416	-0.58896	0.0395999	0.868264	1
hsa-miR-1291	47.75	1.26362	0.337567	0.0356332	0.868264	1
hsa-miR-329-3p	207.875	-1.33829	-0.420388	0.0395233	0.868264	1
hsa-miR-432-3p	2	-2.51642	-1.33138	0.0416556	0.894107	1
hsa-miR-216a-5p	1758.5	-1.40008	-0.48551	0.0417854	0.894107	1
hsa-miR-1229-3p	6.375	1.76274	0.81782	0.0425586	0.899811	1
hsa-miR-422a	1.25	3.66041	1.872	0.0469972	0.927412	1
hsa-miR-4767	1.25	-3.70532	-1.8896	0.0445691	0.927412	1
hsa-miR-3174	3.5	-1.91225	-0.935269	0.0467167	0.927412	1
hsa-miR-6508-3p	4.125	-1.77758	-0.829911	0.0456341	0.927412	1
hsa-miR-543	38.375	-1.35636	-0.439742	0.04649	0.927412	1
hsa-miR-582-3p	40.375	1.48466	0.57013	0.046026	0.927412	1
hsa-miR-377-3p	39.75	-1.32879	-0.410109	0.0491262	0.951385	1
hsa-miR-218-5p	10093.9	1.27078	0.345717	0.0492835	0.951385	1
