# Supplementary material for: A Segmental Approach from Molecular Profiling to Medical Imaging to Study Bicuspid Aortic Valve Aortopathy
Source: Cells. 2022 Nov 22;11(23):3721. doi: 10.3390/cells11233721 (PMC9737804; doi:10.3390/cells11233721)
Supplement: Supplementary file 1 [file cells-11-03721-s001.zip › Table S2. 579 proteins_supplementary material.xlsx]

## Sheet: Sheet1
Primary Protein Row	Phospho-peptide Data Present	Accession Information					Phosphopeptide info				ID Metrics					Databases		2 v 1
																		Protein Stats				Phospho Stats
		Best Accession	Gene name	Protein names	Status	Annotation	Peptide Sequence	Phospho Site(s)	Contributing PSMs		Protein FDR Confidence	# Peptides	# PSMs	# Unique Peptides	Coverage	Human	Contaminant	Replicate Number	LogFC	T-Test	FDR	Replicate Number	LogFC	T-Test	FDR
									Set1	Set2
PrimaryProtRow	TotalRawPhosAbundance	Total_Inf_Accession_BestAccession	Total_Inf_Accession_Gene.names...primary..	Total_Inf_Accession_Protein.names	Total_Inf_Accession_Status	Total_Inf_Accession_annotationScore	Phos_Inf_ProteinInfo_Sequence_inf	Phos_Inf_ProteinInfo_phosphositesChar_inf	Phos_Inf_metrics_ContributingPSMs_Set1_inf	Phos_ContributingPSMs_Set2_inf	Total_Inf_Quanmetrics_Protein.FDR.Confidence	Total_Inf_Quanmetrics_X..Peptides	Total_Inf_Quanmetrics_X..PSMs	Total_Inf_Quanmetrics_X..Unique.Peptides	Total_Inf_Quanmetrics_Coverage	Total_Inf_Databases_Human	Total_Inf_Databases_Contaminant	Total_Stats_2/1_Replicate Number	Total_Stats_2/1_LogFC	Total_Stats_2/1_T-Test	Total_Stats_2/1_FDR	Phos_Stats_2/1_Replicate Number	Phos_Stats_2/1_LogFC	Phos_Stats_2/1_T-Test	Phos_Stats_2/1_FDR
TRUE	FALSE	P06737	PYGL	Glycogen phosphorylase, liver form (EC 2.4.1.1)	reviewed	5	NA	NA	NA	NA	High	48	134	36	56.3164	TRUE	FALSE	8 v 8	0.178189	1.63041e-05	0.426603	NA	NA	NA	NA
TRUE	FALSE	Q9BX67	JAM3	Junctional adhesion molecule C (JAM-C) (JAM-2) (Junctional adhesion molecule 3) (JAM-3) [Cleaved into: Soluble form of JAM-C (sJAM-C)]	reviewed	5	NA	NA	NA	NA	High	10	26	10	34.1935	TRUE	FALSE	8 v 8	0.151354	8.27131e-05	0.499738	NA	NA	NA	NA
TRUE	FALSE	P55854	SUMO3	Small ubiquitin-related modifier 3 (SUMO-3) (SMT3 homolog 1) (SUMO-2) (Ubiquitin-like protein SMT3A) (Smt3A)	reviewed	5	NA	NA	NA	NA	High	3	7	1	26.2136	TRUE	FALSE	8 v 8	-0.195885	0.000175805	0.499738	NA	NA	NA	NA
TRUE	FALSE	A0A5C2G221		IGL c3321_light_IGKV3-20_IGKJ1 (Fragment)	unreviewed	1	NA	NA	NA	NA	High	5	14	1	50.9259	TRUE	FALSE	8 v 8	0.670669	0.000372179	0.558074	NA	NA	NA	NA
TRUE	FALSE	A0A024RAL1	CSPG2	Chondroitin sulfate proteoglycan 2 (Versican), isoform CRA_c	unreviewed	2	NA	NA	NA	NA	High	63	576	2	24.2009	TRUE	FALSE	8 v 8	0.543149	0.000375268	0.558074	NA	NA	NA	NA
TRUE	FALSE	P61952	GNG11	Guanine nucleotide-binding protein G(I)/G(S)/G(O) subunit gamma-11	reviewed	5	NA	NA	NA	NA	High	3	6	3	28.7671	TRUE	FALSE	8 v 8	-0.398101	0.000505976	0.558074	NA	NA	NA	NA
TRUE	FALSE	P14854	COX6B1	Cytochrome c oxidase subunit 6B1 (Cytochrome c oxidase subunit VIb isoform 1) (COX VIb-1)	reviewed	5	NA	NA	NA	NA	High	4	8	4	56.9767	TRUE	FALSE	8 v 8	-0.155189	0.000511983	0.558074	NA	NA	NA	NA
TRUE	FALSE	Q9NRY5	FAM114A2	Protein FAM114A2	reviewed	4	NA	NA	NA	NA	High	12	22	12	27.9208	TRUE	FALSE	8 v 8	-0.079165	0.000627872	0.558074	NA	NA	NA	NA
TRUE	FALSE	P21399	ACO1	Cytoplasmic aconitate hydratase (Aconitase) (EC 4.2.1.3) (Citrate hydro-lyase) (Ferritin repressor protein) (Iron regulatory protein 1) (IRP1) (Iron-responsive element-binding protein 1) (IRE-BP 1)	reviewed	5	NA	NA	NA	NA	High	38	112	38	48.0315	TRUE	FALSE	8 v 8	0.0798449	0.000679086	0.558074	NA	NA	NA	NA
TRUE	FALSE	Q5IWS5	ITLN1	Intelectin 1 (Intelectin variant)	unreviewed	1	NA	NA	NA	NA	High	15	37	15	59.4249	TRUE	FALSE	8 v 8	-1.29997	0.000810055	0.558074	NA	NA	NA	NA
TRUE	FALSE	P62701	RPS4X	40S ribosomal protein S4, X isoform (SCR10) (Single copy abundant mRNA protein) (Small ribosomal subunit protein eS4)	reviewed	5	NA	NA	NA	NA	High	17	64	13	57.7947	TRUE	FALSE	8 v 8	-0.0929217	0.00125426	0.558074	NA	NA	NA	NA
TRUE	FALSE	Q16773	KYAT1	Kynurenine--oxoglutarate transaminase 1 (EC 2.6.1.7) (Cysteine-S-conjugate beta-lyase) (EC 4.4.1.13) (Glutamine transaminase K) (GTK) (Glutamine--phenylpyruvate transaminase) (EC 2.6.1.64) (Kynurenine aminotransferase 1) (Kynurenine aminotransferase I) (KATI) (Kynurenine--oxoglutarate transaminase I)	reviewed	5	NA	NA	NA	NA	High	2	2	1	5.21327	TRUE	FALSE	4 v 4	0.156817	0.00127987	0.558074	NA	NA	NA	NA
TRUE	FALSE	B4DDI9		NADPH:adrenodoxin oxidoreductase, mitochondrial (EC 1.18.1.6)	unreviewed	2	NA	NA	NA	NA	High	8	9	8	18.8139	TRUE	FALSE	8 v 8	-0.204521	0.0014447	0.558074	NA	NA	NA	NA
TRUE	TRUE	P24593	IGFBP5	Insulin-like growth factor-binding protein 5 (IBP-5) (IGF-binding protein 5) (IGFBP-5)	reviewed	5	LPGMEYVDGDFQCHTFDSSNVE	S19(Phospho)	1	NA	High	8	22	8	36.3971	TRUE	FALSE	8 v 8	0.402871	0.00147483	0.558074	4 v 4	-0.447799	0.0612765	0.662655
TRUE	FALSE	P36873	PPP1CC	Serine/threonine-protein phosphatase PP1-gamma catalytic subunit (PP-1G) (EC 3.1.3.16) (Protein phosphatase 1C catalytic subunit)	reviewed	5	NA	NA	NA	NA	High	13	39	1	44.582	TRUE	FALSE	8 v 8	-0.153327	0.00150066	0.558074	NA	NA	NA	NA
TRUE	TRUE	Q13610	PWP1	Periodic tryptophan protein 1 homolog (Keratinocyte protein IEF SSP 9502)	reviewed	5	EKLQEEGGGSDEEETGSPSEDGMQSAR	S10(Phospho) Ambiguous	1	NA	High	4	4	4	10.7784	TRUE	FALSE	8 v 8	0.0742372	0.00158286	0.558074	4 v 4	-0.0957034	0.500859	0.884321
TRUE	FALSE	P04899	GNAI2	Guanine nucleotide-binding protein G(i) subunit alpha-2 (Adenylate cyclase-inhibiting G alpha protein)	reviewed	5	NA	NA	NA	NA	High	18	103	9	58.5915	TRUE	FALSE	8 v 8	0.121428	0.00159987	0.558074	NA	NA	NA	NA
TRUE	FALSE	Q8NI60	COQ8A	Atypical kinase COQ8A, mitochondrial (EC 2.7.-.-) (Chaperone activity of bc1 complex-like) (Chaperone-ABC1-like) (Coenzyme Q protein 8A) (aarF domain-containing protein kinase 3)	reviewed	5	NA	NA	NA	NA	High	1	1	1	2.47295	TRUE	FALSE	4 v 4	-0.249686	0.00206329	0.558074	NA	NA	NA	NA
TRUE	FALSE	P28065	PSMB9	Proteasome subunit beta type-9 (EC 3.4.25.1) (Low molecular mass protein 2) (Macropain chain 7) (Multicatalytic endopeptidase complex chain 7) (Proteasome chain 7) (Proteasome subunit beta-1i) (Really interesting new gene 12 protein)	reviewed	5	NA	NA	NA	NA	High	3	7	3	14.1553	TRUE	FALSE	8 v 8	-0.422341	0.00211829	0.558074	NA	NA	NA	NA
TRUE	TRUE	P07355	ANXA2	Annexin A2 (Annexin II) (Annexin-2) (Calpactin I heavy chain) (Calpactin-1 heavy chain) (Chromobindin-8) (Lipocortin II) (Placental anticoagulant protein IV) (PAP-IV) (Protein I) (p36)	reviewed	5	GLGTDEDSLIEIICSR	Ambiguous	NA	1	High	37	449	6	80.531	TRUE	FALSE	8 v 8	0.141627	0.00214941	0.558074	4 v 4	-0.236975	0.322747	0.824124
TRUE	FALSE	P16402	H1-3	Histone H1.3 (Histone H1c) (Histone H1s-2)	reviewed	5	NA	NA	NA	NA	High	22	140	7	50.6787	TRUE	FALSE	8 v 8	-0.354964	0.00215295	0.558074	NA	NA	NA	NA
TRUE	FALSE	P39023	RPL3	60S ribosomal protein L3 (HIV-1 TAR RNA-binding protein B) (TARBP-B) (Large ribosomal subunit protein uL3)	reviewed	5	NA	NA	NA	NA	High	22	55	7	49.1315	TRUE	FALSE	8 v 8	-0.101794	0.00215596	0.558074	NA	NA	NA	NA
TRUE	TRUE	P29590	PML	Protein PML (Promyelocytic leukemia protein) (RING finger protein 71) (Tripartite motif-containing protein 19)	reviewed	5	KASPEAASTPRDPIDVDLPEEAER	S3(Phospho) Ambiguous	1	NA	High	24	53	7	28.0045	TRUE	FALSE	8 v 8	-0.249813	0.00222851	0.558074	4 v 4	-0.0432887	0.728157	0.937191
TRUE	TRUE	Q5T1M5	FKBP15	FK506-binding protein 15 (FKBP-15) (133 kDa FK506-binding protein) (133 kDa FKBP) (FKBP-133) (WASP- and FKBP-like protein) (WAFL)	reviewed	5	SSLSGDEEDELFK	S4(Phospho) Ambiguous	1	NA	High	12	17	12	11.977	TRUE	FALSE	8 v 8	-0.109034	0.00228311	0.558074	4 v 4	0.0522237	0.714462	0.934895
TRUE	TRUE	Q6PJV4	THRAP3	THRAP3 protein (Fragment)	unreviewed	1	SSSKDSRPSQAAGDNQGDEVK	Ambiguous	NA	1	High	4	12	1	16.8	TRUE	FALSE	8 v 8	-0.297521	0.00246964	0.558074	4 v 4	0.194274	0.0278238	0.628517
TRUE	FALSE	Q9BUF5	TUBB6	Tubulin beta-6 chain (Tubulin beta class V)	reviewed	5	NA	NA	NA	NA	High	22	138	9	63.4529	TRUE	FALSE	8 v 8	0.0991041	0.00246974	0.558074	NA	NA	NA	NA
TRUE	FALSE	Q96EU6	RRP36	Ribosomal RNA processing protein 36 homolog	reviewed	4	NA	NA	NA	NA	High	1	3	1	3.861	TRUE	FALSE	8 v 8	-0.189171	0.00250945	0.558074	NA	NA	NA	NA
TRUE	FALSE	P03950	ANG	Angiogenin (EC 3.1.27.-) (Ribonuclease 5) (RNase 5)	reviewed	5	NA	NA	NA	NA	High	11	35	11	57.8231	TRUE	FALSE	8 v 8	0.291525	0.0025602	0.558074	NA	NA	NA	NA
TRUE	TRUE	P55327	TPD52	Tumor protein D52 (Protein N8)	reviewed	5	NSPTFKSFEEK	S7(Phospho)	1	NA	High	6	11	6	37.0536	TRUE	FALSE	8 v 8	0.366265	0.00260507	0.558074	4 v 4	0.0342268	0.849056	0.966136
TRUE	FALSE	Q92623	TTC9	Tetratricopeptide repeat protein 9A (TPR repeat protein 9A)	reviewed	2	NA	NA	NA	NA	High	4	6	4	17.5676	TRUE	FALSE	8 v 8	0.123546	0.00268868	0.558074	NA	NA	NA	NA
TRUE	FALSE	Q9BQG0	MYBBP1A	Myb-binding protein 1A	reviewed	5	NA	NA	NA	NA	High	9	16	9	6.25	TRUE	FALSE	8 v 8	-0.139082	0.00269625	0.558074	NA	NA	NA	NA
TRUE	FALSE	P42285	MTREX	Exosome RNA helicase MTR4 (EC 3.6.4.13) (ATP-dependent RNA helicase DOB1) (ATP-dependent RNA helicase SKIV2L2) (Superkiller viralicidic activity 2-like 2) (TRAMP-like complex helicase)	reviewed	5	NA	NA	NA	NA	High	8	13	8	7.1977	TRUE	FALSE	8 v 8	-0.0935197	0.00274851	0.558074	NA	NA	NA	NA
TRUE	FALSE	E9PMS6	LMO7	LIM domain only protein 7	unreviewed	2	NA	NA	NA	NA	High	46	80	1	41.4902	TRUE	FALSE	4 v 4	0.211281	0.00275583	0.558074	NA	NA	NA	NA
TRUE	FALSE	A0A3B3ISK6	BMPER	BMP-binding endothelial regulator protein	unreviewed	1	NA	NA	NA	NA	Medium	2	5	2	7.90816	TRUE	FALSE	8 v 8	-0.794279	0.00276102	0.558074	NA	NA	NA	NA
TRUE	FALSE	A6NMZ7	COL6A6	Collagen alpha-6(VI) chain	reviewed	5	NA	NA	NA	NA	High	5	8	5	3.09324	TRUE	FALSE	8 v 8	-0.574615	0.00279001	0.558074	NA	NA	NA	NA
TRUE	TRUE	P29692	EEF1D	Elongation factor 1-delta (EF-1-delta) (Antigen NY-CO-4)	reviewed	5	KPATPAEDDEDDDIDLFGSDNEEEDK	S19(Phospho)	1	NA	High	12	33	9	45.9075	TRUE	FALSE	8 v 8	-0.122125	0.00282848	0.558074	4 v 4	0.0729643	0.281164	0.800017
TRUE	FALSE	Q13822	ENPP2	Ectonucleotide pyrophosphatase/phosphodiesterase family member 2 (E-NPP 2) (EC 3.1.4.39) (Autotaxin) (Extracellular lysophospholipase D) (LysoPLD)	reviewed	5	NA	NA	NA	NA	High	8	14	7	9.38586	TRUE	FALSE	8 v 8	0.362934	0.00291616	0.558074	NA	NA	NA	NA
TRUE	TRUE	Q15388	TOMM20	Mitochondrial import receptor subunit TOM20 homolog (Mitochondrial 20 kDa outer membrane protein) (Outer mitochondrial membrane receptor Tom20)	reviewed	5	IVSAQSLAEDDVE	S6(Phospho)	NA	1	Medium	1	2	1	4.82759	TRUE	FALSE	8 v 8	-0.354819	0.00291988	0.558074	4 v 4	0.278056	0.0298362	0.633939
TRUE	FALSE	P46778	RPL21	60S ribosomal protein L21 (Large ribosomal subunit protein eL21)	reviewed	5	NA	NA	NA	NA	High	10	20	10	49.375	TRUE	FALSE	8 v 8	-0.131752	0.00297367	0.558074	NA	NA	NA	NA
TRUE	FALSE	P35914	HMGCL	Hydroxymethylglutaryl-CoA lyase, mitochondrial (HL) (HMG-CoA lyase) (EC 4.1.3.4) (3-hydroxy-3-methylglutarate-CoA lyase)	reviewed	5	NA	NA	NA	NA	High	11	17	10	34.1538	TRUE	FALSE	8 v 8	-0.10144	0.00297966	0.558074	NA	NA	NA	NA
TRUE	FALSE	A0A024R6P5	MTA1	Metastasis associated 1, isoform CRA_c	unreviewed	1	NA	NA	NA	NA	High	5	7	4	8.10811	TRUE	FALSE	4 v 4	-0.0990769	0.00302438	0.558074	NA	NA	NA	NA
TRUE	FALSE	A0A5C2G5A5		IGL c3045_light_IGLV1-44_IGLJ3 (Fragment)	unreviewed	1	NA	NA	NA	NA	High	2	3	1	50	TRUE	FALSE	4 v 4	2.34255	0.00312213	0.558074	NA	NA	NA	NA
TRUE	TRUE	A0A0A0MRM9	NOLC1	Nucleolar and coiled-body phosphoprotein 1 (Fragment)	unreviewed	1	NSEEEEEEK	S2(Phospho)	NA	1	High	7	9	7	8.33333	TRUE	FALSE	8 v 8	-0.273648	0.00315148	0.558074	4 v 4	0.209098	0.0547444	0.662655
TRUE	FALSE	Q9UK22	FBXO2	F-box only protein 2	reviewed	5	NA	NA	NA	NA	High	5	15	5	27.027	TRUE	FALSE	8 v 8	0.402666	0.00321897	0.558074	NA	NA	NA	NA
TRUE	TRUE	P35240	NF2	Merlin (Moesin-ezrin-radixin-like protein) (Neurofibromin-2) (Schwannomerlin) (Schwannomin)	reviewed	5	RLSMEIEK	S3(Phospho)	1	1	High	5	9	4	7.39496	TRUE	FALSE	8 v 8	0.125743	0.00326299	0.558074	8 v 8	-0.173264	0.0180132	0.589548
TRUE	TRUE	P26599	PTBP1	Polypyrimidine tract-binding protein 1 (PTB) (57 kDa RNA-binding protein PPTB-1) (Heterogeneous nuclear ribonucleoprotein I) (hnRNP I)	reviewed	5	TDSSPNQAR	S4(Phospho)	NA	1	High	12	32	7	24.2938	TRUE	FALSE	8 v 8	-0.108585	0.00336864	0.558074	4 v 4	0.0526525	0.457801	0.869514
TRUE	FALSE	Q6Y288	B3GLCT	Beta-1,3-glucosyltransferase (Beta3Glc-T) (EC 2.4.1.-) (Beta 3-glucosyltransferase) (Beta-3-glycosyltransferase-like)	reviewed	5	NA	NA	NA	NA	High	2	3	2	6.62651	TRUE	FALSE	8 v 8	0.278232	0.00346948	0.558074	NA	NA	NA	NA
TRUE	FALSE	P08574	CYC1	Cytochrome c1, heme protein, mitochondrial (EC 7.1.1.8) (Complex III subunit 4) (Complex III subunit IV) (Cytochrome b-c1 complex subunit 4) (Ubiquinol-cytochrome-c reductase complex cytochrome c1 subunit) (Cytochrome c-1)	reviewed	5	NA	NA	NA	NA	High	6	13	6	28	TRUE	FALSE	8 v 8	-0.0775038	0.00350209	0.558074	NA	NA	NA	NA
TRUE	FALSE	P17540	CKMT2	Creatine kinase S-type, mitochondrial (EC 2.7.3.2) (Basic-type mitochondrial creatine kinase) (Mib-CK) (Sarcomeric mitochondrial creatine kinase) (S-MtCK)	reviewed	5	NA	NA	NA	NA	High	8	14	7	23.389	TRUE	FALSE	8 v 8	0.274544	0.00352189	0.558074	NA	NA	NA	NA
TRUE	FALSE	P62879	GNB2	Guanine nucleotide-binding protein G(I)/G(S)/G(T) subunit beta-2 (G protein subunit beta-2) (Transducin beta chain 2)	reviewed	5	NA	NA	NA	NA	High	13	71	5	48.8235	TRUE	FALSE	8 v 8	0.0779124	0.00366687	0.558074	NA	NA	NA	NA
TRUE	FALSE	P02760	AMBP	Protein AMBP [Cleaved into: Alpha-1-microglobulin (Protein HC) (Alpha-1 microglycoprotein) (Complex-forming glycoprotein heterogeneous in charge); Inter-alpha-trypsin inhibitor light chain (ITI-LC) (Bikunin) (EDC1) (HI-30) (Uronic-acid-rich protein); Trypstatin]	reviewed	5	NA	NA	NA	NA	High	14	87	14	43.4659	TRUE	FALSE	8 v 8	0.402132	0.00371139	0.558074	NA	NA	NA	NA
TRUE	FALSE	O14960	LECT2	Leukocyte cell-derived chemotaxin-2 (LECT-2) (hLECT2)	reviewed	5	NA	NA	NA	NA	High	3	5	3	15.2318	TRUE	FALSE	8 v 8	0.433182	0.00392236	0.558074	NA	NA	NA	NA
TRUE	FALSE	P13611	VCAN	Versican core protein (Chondroitin sulfate proteoglycan core protein 2) (Chondroitin sulfate proteoglycan 2) (Glial hyaluronate-binding protein) (GHAP) (Large fibroblast proteoglycan) (PG-M)	reviewed	5	NA	NA	NA	NA	High	72	606	11	20.2591	TRUE	FALSE	8 v 8	0.379817	0.00393921	0.558074	NA	NA	NA	NA
TRUE	FALSE	P61421	ATP6V0D1	V-type proton ATPase subunit d 1 (V-ATPase subunit d 1) (32 kDa accessory protein) (V-ATPase 40 kDa accessory protein) (V-ATPase AC39 subunit) (p39) (Vacuolar proton pump subunit d 1)	reviewed	5	NA	NA	NA	NA	High	7	12	7	22.792	TRUE	FALSE	8 v 8	-0.0909269	0.00395252	0.558074	NA	NA	NA	NA
TRUE	FALSE	P07942	LAMB1	Laminin subunit beta-1 (Laminin B1 chain) (Laminin-1 subunit beta) (Laminin-10 subunit beta) (Laminin-12 subunit beta) (Laminin-2 subunit beta) (Laminin-6 subunit beta) (Laminin-8 subunit beta)	reviewed	5	NA	NA	NA	NA	High	35	64	33	23.0123	TRUE	FALSE	8 v 8	-0.233842	0.00413398	0.564987	NA	NA	NA	NA
TRUE	TRUE	Q01813	PFKP	ATP-dependent 6-phosphofructokinase, platelet type (ATP-PFK) (PFK-P) (EC 2.7.1.11) (6-phosphofructokinase type C) (Phosphofructo-1-kinase isozyme C) (PFK-C) (Phosphohexokinase)	reviewed	5	GRSFAGNLNTYK	S3(Phospho)	1	NA	High	35	120	29	48.2143	TRUE	FALSE	8 v 8	0.23611	0.00416925	0.564987	4 v 4	-0.259673	0.0477328	0.659981
TRUE	FALSE	Q02539	H1-1	Histone H1.1 (Histone H1a)	reviewed	5	NA	NA	NA	NA	High	11	64	4	37.2093	TRUE	FALSE	8 v 8	-0.207166	0.0042498	0.564987	NA	NA	NA	NA
TRUE	TRUE	Q9UI08	EVL	Ena/VASP-like protein (Ena/vasodilator-stimulated phosphoprotein-like)	reviewed	5	ASSGGGGGGLMEEMNK	Ambiguous	1	NA	High	6	11	6	17.7885	TRUE	FALSE	8 v 8	-0.197776	0.0044068	0.564987	4 v 4	0.112627	0.288885	0.803396
TRUE	FALSE	P35270	SPR	Sepiapterin reductase (SPR) (EC 1.1.1.153)	reviewed	5	NA	NA	NA	NA	High	10	25	10	49.4253	TRUE	FALSE	8 v 8	0.127215	0.00443022	0.564987	NA	NA	NA	NA
TRUE	FALSE	P23946	CMA1	Chymase (EC 3.4.21.39) (Alpha-chymase) (Mast cell protease I)	reviewed	5	NA	NA	NA	NA	High	5	11	5	23.0769	TRUE	FALSE	8 v 8	-1.11479	0.00446956	0.564987	NA	NA	NA	NA
TRUE	TRUE	Q9UBI6	GNG12	Guanine nucleotide-binding protein G(I)/G(S)/G(O) subunit gamma-12	reviewed	5	ASADLMSYCEEHARSDPLLIGIPTSENPFK	Ambiguous	1	NA	High	7	59	6	79.1667	TRUE	FALSE	8 v 8	0.169587	0.00459036	0.566464	4 v 4	0.0354182	0.740708	0.94116
TRUE	FALSE	P62136	PPP1CA	Serine/threonine-protein phosphatase PP1-alpha catalytic subunit (PP-1A) (EC 3.1.3.16)	reviewed	5	NA	NA	NA	NA	High	15	43	3	49.697	TRUE	FALSE	8 v 8	-0.130906	0.00459058	0.566464	NA	NA	NA	NA
TRUE	FALSE	Q9UKZ9	PCOLCE2	Procollagen C-endopeptidase enhancer 2 (Procollagen COOH-terminal proteinase enhancer 2) (PCPE-2) (Procollagen C-proteinase enhancer 2)	reviewed	5	NA	NA	NA	NA	High	12	29	12	33.012	TRUE	FALSE	8 v 8	0.363273	0.00461858	0.566464	NA	NA	NA	NA
TRUE	TRUE	I6NLS4		Phosphodiesterase (EC 3.1.4.-)	unreviewed	2	ADNSVPGTPTR	S4(Phospho) Ambiguous	1	NA	High	36	75	1	42.1714	TRUE	FALSE	8 v 8	0.127375	0.00485877	0.570382	4 v 4	-0.158165	0.446127	0.866082
TRUE	FALSE	C7DJS2	GSTP1	GST class-pi (EC 2.5.1.18) (Fragment)	unreviewed	1	NA	NA	NA	NA	High	5	64	2	42.3841	TRUE	FALSE	8 v 8	0.134411	0.00497089	0.573614	NA	NA	NA	NA
TRUE	TRUE	P04406	GAPDH	Glyceraldehyde-3-phosphate dehydrogenase (GAPDH) (EC 1.2.1.12) (Peptidyl-cysteine S-nitrosylase GAPDH) (EC 2.6.99.-)	reviewed	5	VIHDNFGIVEGLMTTVHAITATQK	Ambiguous	1	NA	High	29	459	9	70.7463	TRUE	FALSE	8 v 8	0.110695	0.0049873	0.573614	4 v 4	-0.0359385	0.728792	0.937191
TRUE	FALSE	P11216	PYGB	Glycogen phosphorylase, brain form (EC 2.4.1.1)	reviewed	5	NA	NA	NA	NA	High	56	262	1	67.9715	TRUE	FALSE	8 v 8	0.245455	0.00503079	0.573614	NA	NA	NA	NA
TRUE	FALSE	Q9P0M6	MACROH2A2	Core histone macro-H2A.2 (Histone macroH2A2) (mH2A2)	reviewed	5	NA	NA	NA	NA	High	9	18	7	27.4194	TRUE	FALSE	8 v 8	-0.227296	0.00508898	0.573614	NA	NA	NA	NA
TRUE	FALSE	O00300	TNFRSF11B	Tumor necrosis factor receptor superfamily member 11B (Osteoclastogenesis inhibitory factor) (Osteoprotegerin)	reviewed	5	NA	NA	NA	NA	High	18	48	18	39.9002	TRUE	FALSE	8 v 8	0.395865	0.00519106	0.573614	NA	NA	NA	NA
TRUE	FALSE	P09874	PARP1	Poly [ADP-ribose] polymerase 1 (PARP-1) (EC 2.4.2.30) (ADP-ribosyltransferase diphtheria toxin-like 1) (ARTD1) (DNA ADP-ribosyltransferase PARP1) (EC 2.4.2.-) (NAD(+) ADP-ribosyltransferase 1) (ADPRT 1) (Poly[ADP-ribose] synthase 1) (Protein poly-ADP-ribosyltransferase PARP1) (EC 2.4.2.-)	reviewed	5	NA	NA	NA	NA	High	31	56	31	31.5582	TRUE	FALSE	8 v 8	-0.199009	0.00522955	0.573614	NA	NA	NA	NA
TRUE	TRUE	P58107	EPPK1	Epiplakin (450 kDa epidermal antigen)	reviewed	5	QVSASELHTSGILGPETLR	S5(Phospho)	2	NA	High	15	31	8	16.2343	TRUE	FALSE	8 v 8	0.428167	0.0052395	0.573614	4 v 4	-0.0228901	0.753209	0.943712
TRUE	FALSE	Q9UM22	EPDR1	Mammalian ependymin-related protein 1 (MERP-1) (Upregulated in colorectal cancer gene 1 protein)	reviewed	5	NA	NA	NA	NA	High	6	19	6	28.125	TRUE	FALSE	8 v 8	0.275781	0.00524178	0.573614	NA	NA	NA	NA
TRUE	FALSE	Q8NEU8	APPL2	DCC-interacting protein 13-beta (Dip13-beta) (Adapter protein containing PH domain, PTB domain and leucine zipper motif 2)	reviewed	5	NA	NA	NA	NA	High	19	28	19	38.4036	TRUE	FALSE	8 v 8	0.153728	0.00536212	0.573614	NA	NA	NA	NA
TRUE	TRUE	Q92597	NDRG1	Protein NDRG1 (Differentiation-related gene 1 protein) (DRG-1) (N-myc downstream-regulated gene 1 protein) (Nickel-specific induction protein Cap43) (Reducing agents and tunicamycin-responsive protein) (RTP) (Rit42)	reviewed	5	TASGSSVTSLDGTR	S3(Phospho) T1(Phospho)	NA	1	High	9	41	9	34.5178	TRUE	FALSE	8 v 8	0.172183	0.0053923	0.573614	4 v 4	-0.123803	0.242161	0.789334
TRUE	TRUE	Q13043	STK4	Serine/threonine-protein kinase 4 (EC 2.7.11.1) (Mammalian STE20-like protein kinase 1) (MST-1) (STE20-like kinase MST1) (Serine/threonine-protein kinase Krs-2) [Cleaved into: Serine/threonine-protein kinase 4 37kDa subunit (MST1/N); Serine/threonine-protein kinase 4 18kDa subunit (MST1/C)]	reviewed	5	EVDQDDEENSEEDEMDSGTMVR	S10(Phospho)	NA	1	High	9	16	6	21.7659	TRUE	FALSE	8 v 8	-0.118612	0.00541131	0.573614	4 v 4	-0.0636438	0.77965	0.950718
TRUE	TRUE	Q59FZ4		Non-specific serine/threonine protein kinase (EC 2.7.11.1) (Fragment)	unreviewed	2	EMDQDDEENSEEDEMDSGTMVR	S10(Phospho)	1	NA	High	9	16	6	20.7436	TRUE	FALSE	8 v 8	-0.118612	0.00541131	0.573614	4 v 4	-0.0134074	0.842303	0.96422
TRUE	FALSE	A0A5C2GS73		IG c1773_heavy_IGHV1-18_IGHD3-3_IGHJ5 (Fragment)	unreviewed	1	NA	NA	NA	NA	High	2	7	1	14.4	TRUE	FALSE	8 v 8	0.382392	0.00554389	0.573614	NA	NA	NA	NA
TRUE	FALSE	P00746	CFD	Complement factor D (EC 3.4.21.46) (Adipsin) (C3 convertase activator) (Properdin factor D)	reviewed	5	NA	NA	NA	NA	High	10	33	10	52.1739	TRUE	FALSE	8 v 8	0.302405	0.00569074	0.573614	NA	NA	NA	NA
TRUE	FALSE	P17844	DDX5	Probable ATP-dependent RNA helicase DDX5 (EC 3.6.4.13) (DEAD box protein 5) (RNA helicase p68)	reviewed	5	NA	NA	NA	NA	High	25	51	18	44.4625	TRUE	FALSE	8 v 8	-0.0776305	0.00572555	0.573614	NA	NA	NA	NA
TRUE	FALSE	B2R941		cDNA, FLJ94198, highly similar to Homo sapiens carboxypeptidase A3 (mast cell) (CPA3), mRNA	unreviewed	1	NA	NA	NA	NA	High	12	21	12	23.2614	TRUE	FALSE	8 v 8	-0.919272	0.00586349	0.573614	NA	NA	NA	NA
TRUE	TRUE	P62753	RPS6	40S ribosomal protein S6 (Phosphoprotein NP33) (Small ribosomal subunit protein eS6)	reviewed	5	RLSSLR	S3(Phospho)	1	NA	High	13	31	13	34.1365	TRUE	FALSE	8 v 8	-0.134943	0.00598521	0.573614	4 v 4	-0.473342	0.111197	0.70995
TRUE	FALSE	Q9Y315	DERA	Deoxyribose-phosphate aldolase (DERA) (EC 4.1.2.4) (2-deoxy-D-ribose 5-phosphate aldolase) (Phosphodeoxyriboaldolase) (Deoxyriboaldolase)	reviewed	5	NA	NA	NA	NA	High	7	9	7	28.6164	TRUE	FALSE	8 v 8	-0.107297	0.00604124	0.573614	NA	NA	NA	NA
TRUE	TRUE	Q9NPQ8	RIC8A	Synembryn-A (Protein Ric-8A)	reviewed	5	GLMAGGRPEGQYSEDEDTDTDEYK	T20(Phospho) Ambiguous	NA	1	High	15	23	14	32.7684	TRUE	FALSE	8 v 8	-0.0283597	0.00611217	0.573614	4 v 4	-0.0647039	0.309028	0.815697
TRUE	TRUE	Q99442	SEC62	Translocation protein SEC62 (Translocation protein 1) (TP-1) (hTP-1)	reviewed	5	VGPGNHGTEGSGGERHSDTDSDRR	S11(Phospho)	1	NA	High	6	13	6	14.0351	TRUE	FALSE	8 v 8	-0.0805516	0.00622251	0.573614	4 v 4	-0.037499	0.782933	0.952593
TRUE	TRUE	Q09161	NCBP1	Nuclear cap-binding protein subunit 1 (80 kDa nuclear cap-binding protein) (CBP80) (NCBP 80 kDa subunit)	reviewed	5	RHSDENDGGQPHKR	S3(Phospho)	1	NA	High	10	13	10	14.3038	TRUE	FALSE	8 v 8	-0.0731172	0.00626914	0.573614	4 v 4	-0.347808	0.163017	0.74305
TRUE	FALSE	Q9H3H5	DPAGT1	UDP-N-acetylglucosamine--dolichyl-phosphate N-acetylglucosaminephosphotransferase (EC 2.7.8.15) (GlcNAc-1-P transferase) (G1PT) (GPT) (N-acetylglucosamine-1-phosphate transferase)	reviewed	5	NA	NA	NA	NA	Medium	1	2	1	1.96078	TRUE	FALSE	8 v 8	-0.179065	0.00633644	0.573614	NA	NA	NA	NA
TRUE	FALSE	P55290	CDH13	Cadherin-13 (Heart cadherin) (H-cadherin) (P105) (Truncated cadherin) (T-cad) (T-cadherin)	reviewed	5	NA	NA	NA	NA	High	22	128	22	32.9593	TRUE	FALSE	8 v 8	0.241413	0.00640301	0.573614	NA	NA	NA	NA
TRUE	FALSE	Q96HW7	INTS4	Integrator complex subunit 4 (Int4)	reviewed	5	NA	NA	NA	NA	High	2	2	2	2.28453	TRUE	FALSE	8 v 8	-0.179587	0.00653359	0.573614	NA	NA	NA	NA
TRUE	FALSE	P62917	RPL8	60S ribosomal protein L8 (Large ribosomal subunit protein uL2)	reviewed	5	NA	NA	NA	NA	High	12	27	12	47.8599	TRUE	FALSE	8 v 8	-0.185495	0.00670138	0.573614	NA	NA	NA	NA
TRUE	FALSE	P40306	PSMB10	Proteasome subunit beta type-10 (EC 3.4.25.1) (Low molecular mass protein 10) (Macropain subunit MECl-1) (Multicatalytic endopeptidase complex subunit MECl-1) (Proteasome MECl-1) (Proteasome subunit beta-2i)	reviewed	5	NA	NA	NA	NA	High	3	5	3	13.9194	TRUE	FALSE	8 v 8	-0.264692	0.00680248	0.573614	NA	NA	NA	NA
TRUE	TRUE	Q9Y2X3	NOP58	Nucleolar protein 58 (Nucleolar protein 5)	reviewed	5	HIKEEPLSEEEPCTSTAIASPEK	S8(Phospho)	1	NA	High	9	16	9	20.983	TRUE	FALSE	8 v 8	-0.195937	0.00683037	0.573614	4 v 4	0.0277225	0.710965	0.934434
TRUE	FALSE	Q9P258	RCC2	Protein RCC2 (RCC1-like protein TD-60) (Telophase disk protein of 60 kDa)	reviewed	5	NA	NA	NA	NA	High	6	7	6	10.1533	TRUE	FALSE	8 v 8	-0.222567	0.00696177	0.573614	NA	NA	NA	NA
TRUE	FALSE	P36578	RPL4	60S ribosomal protein L4 (60S ribosomal protein L1) (Large ribosomal subunit protein uL4)	reviewed	5	NA	NA	NA	NA	High	27	74	26	51.2881	TRUE	FALSE	8 v 8	-0.0985567	0.0069625	0.573614	NA	NA	NA	NA
TRUE	FALSE	Q59GM9		Alpha-1,4 glucan phosphorylase (EC 2.4.1.1) (Fragment)	unreviewed	2	NA	NA	NA	NA	High	56	253	3	66.2428	TRUE	FALSE	8 v 8	0.227154	0.0069957	0.573614	NA	NA	NA	NA
TRUE	FALSE	P52630	STAT2	Signal transducer and activator of transcription 2 (p113)	reviewed	5	NA	NA	NA	NA	High	6	10	6	7.75558	TRUE	FALSE	8 v 8	-0.137139	0.00706645	0.573614	NA	NA	NA	NA
TRUE	TRUE	P26038	MSN	Moesin (Membrane-organizing extension spike protein)	reviewed	5	AQSEAEK	S3(Phospho)	1	1	High	52	378	24	67.4177	TRUE	FALSE	8 v 8	0.124577	0.00709186	0.573614	8 v 8	-0.198279	0.0474478	0.659981
TRUE	FALSE	P83876	TXNL4A	Thioredoxin-like protein 4A (DIM1 protein homolog) (Spliceosomal U5 snRNP-specific 15 kDa protein) (Thioredoxin-like U5 snRNP protein U5-15kD)	reviewed	5	NA	NA	NA	NA	High	2	4	2	16.1972	TRUE	FALSE	8 v 8	-0.121106	0.00710844	0.573614	NA	NA	NA	NA
TRUE	FALSE	A0A5C2GUM0		IG c207_heavy_IGHV3-20_IGHD6-25_IGHJ4 (Fragment)	unreviewed	1	NA	NA	NA	NA	High	2	7	1	24.7934	TRUE	FALSE	4 v 4	0.282371	0.00712642	0.573614	NA	NA	NA	NA
TRUE	FALSE	P35443	THBS4	Thrombospondin-4	reviewed	5	NA	NA	NA	NA	High	5	14	2	6.65973	TRUE	FALSE	8 v 8	0.304997	0.00721714	0.573614	NA	NA	NA	NA
TRUE	FALSE	P01730	CD4	T-cell surface glycoprotein CD4 (T-cell surface antigen T4/Leu-3) (CD antigen CD4)	reviewed	5	NA	NA	NA	NA	Medium	2	3	2	4.14847	TRUE	FALSE	8 v 8	-0.289667	0.00723912	0.573614	NA	NA	NA	NA
TRUE	TRUE	Q7KZ85	SUPT6H	Transcription elongation factor SPT6 (hSPT6) (Histone chaperone suppressor of Ty6) (Tat-cotransactivator 2 protein) (Tat-CT2 protein)	reviewed	5	GFINDDDDEDEGEEDEGSDSGDSEDDVGHK	S18(Phospho) S20(Phospho) S23(Phospho)	1	NA	High	4	5	4	2.3175	TRUE	FALSE	8 v 8	-0.152533	0.00726459	0.573614	4 v 4	0.0639005	0.542319	0.891185
TRUE	TRUE	Q53GL6	RALY	RNA binding protein (Autoantigenic, hnRNP-associated with lethal yellow) long isoform variant (RNA binding protein, autoantigenic (HnRNP-associated with lethal yellow homolog (Mouse))) (RNA binding protein, autoantigenic (HnRNP-associated with lethal yellow homolog (Mouse)), isoform CRA_a) (cDNA FLJ77422, highly similar to Homo sapiens RNA binding protein, autoantigenic (hnRNP-associated with let…	unreviewed	2	TRDDGDEEGLLTHSEEELEHSQDTDADDGALQ	S14(Phospho) T12(Phospho)	1	NA	High	15	35	15	60.2606	TRUE	FALSE	8 v 8	-0.0957403	0.00741181	0.579943	4 v 4	-0.0556472	0.361239	0.835817
TRUE	FALSE	Q15773	MLF2	Myeloid leukemia factor 2 (Myelodysplasia-myeloid leukemia factor 2)	reviewed	3	NA	NA	NA	NA	High	3	4	3	15.7258	TRUE	FALSE	8 v 8	0.195594	0.00780391	0.590248	NA	NA	NA	NA
TRUE	FALSE	P18621	RPL17	60S ribosomal protein L17 (60S ribosomal protein L23) (Large ribosomal subunit protein uL22) (PD-1)	reviewed	5	NA	NA	NA	NA	High	9	33	7	44.0217	TRUE	FALSE	8 v 8	-0.122436	0.00785357	0.590248	NA	NA	NA	NA
TRUE	FALSE	P09104	ENO2	Gamma-enolase (EC 4.2.1.11) (2-phospho-D-glycerate hydro-lyase) (Enolase 2) (Neural enolase) (Neuron-specific enolase) (NSE)	reviewed	5	NA	NA	NA	NA	High	22	95	14	67.7419	TRUE	FALSE	8 v 8	0.149723	0.00794598	0.590248	NA	NA	NA	NA
TRUE	FALSE	P62424	RPL7A	60S ribosomal protein L7a (Large ribosomal subunit protein eL8) (PLA-X polypeptide) (Surfeit locus protein 3)	reviewed	5	NA	NA	NA	NA	High	17	46	16	46.6165	TRUE	FALSE	8 v 8	-0.108631	0.00802632	0.590248	NA	NA	NA	NA
TRUE	FALSE	P09668	CTSH	Pro-cathepsin H [Cleaved into: Cathepsin H mini chain; Cathepsin H (EC 3.4.22.16); Cathepsin H heavy chain; Cathepsin H light chain]	reviewed	5	NA	NA	NA	NA	High	5	8	5	16.7164	TRUE	FALSE	8 v 8	-0.262322	0.0080815	0.590248	NA	NA	NA	NA
TRUE	TRUE	Q9BZE4	GTPBP4	Nucleolar GTP-binding protein 1 (Chronic renal failure gene protein) (GTP-binding protein NGB)	reviewed	5	TAAGEYDSVSESEDEEMLEIR	S10(Phospho) S12(Phospho) S8(Phospho)	1	NA	High	4	5	4	5.36278	TRUE	FALSE	8 v 8	-0.266437	0.00813515	0.590248	4 v 4	0.419937	0.0539767	0.662655
TRUE	FALSE	P62280	RPS11	40S ribosomal protein S11 (Small ribosomal subunit protein uS17)	reviewed	5	NA	NA	NA	NA	High	9	26	9	48.7342	TRUE	FALSE	8 v 8	-0.11504	0.00820836	0.590248	NA	NA	NA	NA
TRUE	FALSE	Q9Y3A6	TMED5	Transmembrane emp24 domain-containing protein 5 (p24 family protein gamma-2) (p24gamma2) (p28)	reviewed	5	NA	NA	NA	NA	High	4	9	4	17.0306	TRUE	FALSE	8 v 8	-0.0915328	0.00853228	0.590248	NA	NA	NA	NA
TRUE	FALSE	O00483	NDUFA4	Cytochrome c oxidase subunit NDUFA4 (Complex I-MLRQ) (CI-MLRQ) (NADH-ubiquinone oxidoreductase MLRQ subunit)	reviewed	5	NA	NA	NA	NA	High	4	9	4	45.679	TRUE	FALSE	8 v 8	-0.183842	0.00864392	0.590248	NA	NA	NA	NA
TRUE	FALSE	Q13797	ITGA9	Integrin alpha-9 (Integrin alpha-RLC)	reviewed	5	NA	NA	NA	NA	High	10	17	10	10.3382	TRUE	FALSE	8 v 8	0.222504	0.00873203	0.590248	NA	NA	NA	NA
TRUE	FALSE	O00534	VWA5A	von Willebrand factor A domain-containing protein 5A (Breast cancer suppressor candidate 1) (BCSC-1) (Loss of heterozygosity 11 chromosomal region 2 gene A protein)	reviewed	4	NA	NA	NA	NA	High	22	47	22	31.0433	TRUE	FALSE	8 v 8	0.113855	0.00883714	0.590248	NA	NA	NA	NA
TRUE	TRUE	P35658	NUP214	Nuclear pore complex protein Nup214 (214 kDa nucleoporin) (Nucleoporin Nup214) (Protein CAN)	reviewed	5	SPGSTPTTPTSSQAPQK	T8(Phospho)	1	NA	High	9	13	9	5.311	TRUE	FALSE	8 v 8	-0.10113	0.00884978	0.590248	4 v 4	0.014656	0.708441	0.933965
TRUE	TRUE	P54840	GYS2	Glycogen [starch] synthase, liver (EC 2.4.1.11)	reviewed	5	GADIFLESLSR	S8(Phospho)	1	NA	High	3	4	3	3.84068	TRUE	FALSE	8 v 8	0.232822	0.0088714	0.590248	4 v 4	-0.0843905	0.596863	0.903819
TRUE	FALSE	A0A5C2GQW3		IG c310_light_IGKV3-20_IGKJ1 (Fragment)	unreviewed	1	NA	NA	NA	NA	High	4	6	0	43.5185	TRUE	FALSE	8 v 8	0.346189	0.00890947	0.590248	NA	NA	NA	NA
TRUE	TRUE	A0A1B0GTW6	EPB41L1	Band 4.1-like protein 1	unreviewed	2	GAPSQDDESGGIEDSPDR	S9(Phospho)	NA	1	High	19	34	16	14.232	TRUE	FALSE	8 v 8	0.0926913	0.00906886	0.590248	4 v 4	0.21521	0.298265	0.80698
TRUE	TRUE	Q01970	PLCB3	1-phosphatidylinositol 4,5-bisphosphate phosphodiesterase beta-3 (EC 3.1.4.11) (Phosphoinositide phospholipase C-beta-3) (Phospholipase C-beta-3) (PLC-beta-3)	reviewed	5	SLGDEGLNR	S1(Phospho)	1	1	High	11	21	11	10.1297	TRUE	FALSE	8 v 8	-0.0498117	0.00909665	0.590248	8 v 8	-0.00546049	0.925303	0.981447
TRUE	FALSE	O75643	SNRNP200	U5 small nuclear ribonucleoprotein 200 kDa helicase (EC 3.6.4.13) (Activating signal cointegrator 1 complex subunit 3-like 1) (BRR2 homolog) (U5 snRNP-specific 200 kDa protein) (U5-200KD)	reviewed	5	NA	NA	NA	NA	High	47	73	47	26.779	TRUE	FALSE	8 v 8	-0.0852889	0.00935895	0.590248	NA	NA	NA	NA
TRUE	FALSE	Q9NZ01	TECR	Very-long-chain enoyl-CoA reductase (EC 1.3.1.93) (Synaptic glycoprotein SC2) (Trans-2,3-enoyl-CoA reductase) (TER)	reviewed	5	NA	NA	NA	NA	High	5	14	5	14.2857	TRUE	FALSE	8 v 8	-0.118208	0.0093863	0.590248	NA	NA	NA	NA
TRUE	FALSE	P47914	RPL29	60S ribosomal protein L29 (Cell surface heparin-binding protein HIP) (Large ribosomal subunit protein eL29)	reviewed	5	NA	NA	NA	NA	High	5	16	5	23.2704	TRUE	FALSE	8 v 8	-0.113077	0.00944272	0.590248	NA	NA	NA	NA
TRUE	FALSE	A0A024R2T3	EXOSC7	Exosome component 7, isoform CRA_a	unreviewed	1	NA	NA	NA	NA	High	2	3	2	7.90378	TRUE	FALSE	8 v 8	-0.141283	0.00948518	0.590248	NA	NA	NA	NA
TRUE	FALSE	V9GZN0		Uncharacterized protein (Fragment)	unreviewed	1	NA	NA	NA	NA	High	3	24	1	48.9362	TRUE	FALSE	4 v 4	-0.454919	0.00948731	0.590248	NA	NA	NA	NA
TRUE	FALSE	Q9NR50	EIF2B3	Translation initiation factor eIF-2B subunit gamma (eIF-2B GDP-GTP exchange factor subunit gamma)	reviewed	5	NA	NA	NA	NA	High	8	13	8	25.885	TRUE	FALSE	8 v 8	-0.0710468	0.0095112	0.590248	NA	NA	NA	NA
TRUE	TRUE	Q9NSC5	HOMER3	Homer protein homolog 3 (Homer-3)	reviewed	5	SQSADAPGPTER	S3(Phospho)	1	1	High	3	3	2	8.86427	TRUE	FALSE	8 v 8	-0.13812	0.00965598	0.590248	8 v 8	0.133483	0.247838	0.789334
TRUE	FALSE	Q9H008	LHPP	Phospholysine phosphohistidine inorganic pyrophosphate phosphatase (hLHPP) (EC 3.1.3.-) (EC 3.6.1.1)	reviewed	5	NA	NA	NA	NA	High	6	16	6	30.7407	TRUE	FALSE	8 v 8	-0.0636482	0.00965733	0.590248	NA	NA	NA	NA
TRUE	TRUE	Q9UKV3	ACIN1	Apoptotic chromatin condensation inducer in the nucleus (Acinus)	reviewed	5	KSSSISEEKGDSDDEKPR	S12(Phospho)	NA	1	High	21	31	21	16.6294	TRUE	FALSE	8 v 8	-0.14575	0.00977026	0.590248	4 v 4	0.12835	0.244841	0.789334
TRUE	FALSE	Q13936	CACNA1C	Voltage-dependent L-type calcium channel subunit alpha-1C (Calcium channel, L type, alpha-1 polypeptide, isoform 1, cardiac muscle) (Voltage-gated calcium channel subunit alpha Cav1.2)	reviewed	5	NA	NA	NA	NA	Medium	1	1	1	0.585322	TRUE	FALSE	4 v 4	0.0906887	0.00983831	0.590248	NA	NA	NA	NA
TRUE	FALSE	D7NPB2	HLA-A	MHC class I antigen (Fragment)	unreviewed	1	NA	NA	NA	NA	High	5	8	2	27.6243	TRUE	FALSE	8 v 8	-0.381842	0.00987121	0.590248	NA	NA	NA	NA
TRUE	FALSE	Q14657	LAGE3	EKC/KEOPS complex subunit LAGE3 (L antigen family member 3) (Protein ESO-3) (Protein ITBA2)	reviewed	5	NA	NA	NA	NA	High	1	2	1	16.0839	TRUE	FALSE	8 v 8	-0.143461	0.00998589	0.590248	NA	NA	NA	NA
TRUE	TRUE	B7ZBB8	PPP1R3G	Protein phosphatase 1 regulatory subunit 3G	reviewed	3	SFSLPADPILQAAK	S3(Phospho)	NA	1	High	4	7	4	17.3184	TRUE	FALSE	8 v 8	0.232199	0.010039	0.590248	4 v 4	-0.20714	0.139071	0.727037
TRUE	TRUE	O75367	MACROH2A1	Core histone macro-H2A.1 (Histone macroH2A1) (mH2A1) (Histone H2A.y) (H2A/y) (Medulloblastoma antigen MU-MB-50.205)	reviewed	5	AASADSTTEGTPADGFTVLSTK	Ambiguous Ambiguous	NA	1	High	17	50	15	44.6237	TRUE	FALSE	8 v 8	-0.16316	0.0101119	0.590248	4 v 4	0.201802	0.0162658	0.553884
TRUE	FALSE	P29317	EPHA2	Ephrin type-A receptor 2 (EC 2.7.10.1) (Epithelial cell kinase) (Tyrosine-protein kinase receptor ECK)	reviewed	5	NA	NA	NA	NA	High	5	11	3	5.12295	TRUE	FALSE	8 v 8	-0.101428	0.0101754	0.590248	NA	NA	NA	NA
TRUE	TRUE	O43741	PRKAB2	5'-AMP-activated protein kinase subunit beta-2 (AMPK subunit beta-2)	reviewed	5	IMVGSTDDPSVFSLPDSK	Ambiguous	NA	1	High	5	9	4	27.5735	TRUE	FALSE	8 v 8	0.138497	0.0103843	0.590248	4 v 4	-0.128606	0.272167	0.794402
TRUE	FALSE	Q9H9E3	COG4	Conserved oligomeric Golgi complex subunit 4 (COG complex subunit 4) (Component of oligomeric Golgi complex 4)	reviewed	5	NA	NA	NA	NA	High	5	5	5	7.13376	TRUE	FALSE	8 v 8	-0.117367	0.0103894	0.590248	NA	NA	NA	NA
TRUE	TRUE	P78559	MAP1A	Microtubule-associated protein 1A (MAP-1A) (Proliferation-related protein p80) [Cleaved into: MAP1A heavy chain; MAP1 light chain LC2]	reviewed	5	TEATQGLDYVPSAGTISPTSSLEEDK	S17(Phospho) Ambiguous	1	NA	High	39	62	37	15.8758	TRUE	FALSE	8 v 8	0.106622	0.0104575	0.590248	4 v 4	-0.0438552	0.797907	0.957651
TRUE	FALSE	Q15437	SEC23B	Protein transport protein Sec23B (hSec23B) (SEC23-related protein B)	reviewed	5	NA	NA	NA	NA	High	4	13	1	6.38853	TRUE	FALSE	4 v 4	-0.441865	0.0106764	0.590248	NA	NA	NA	NA
TRUE	FALSE	A0A2R8Y623	RPS7	40S ribosomal protein S7 (Fragment)	unreviewed	2	NA	NA	NA	NA	High	6	16	1	39.0533	TRUE	FALSE	8 v 8	-1.32498	0.0109854	0.590248	NA	NA	NA	NA
TRUE	FALSE	P51398	DAP3	28S ribosomal protein S29, mitochondrial (MRP-S29) (S29mt) (Death-associated protein 3) (DAP-3) (Ionizing radiation resistance conferring protein) (Mitochondrial small ribosomal subunit protein mS29)	reviewed	5	NA	NA	NA	NA	High	3	4	3	8.79397	TRUE	FALSE	8 v 8	-0.24303	0.0111194	0.590248	NA	NA	NA	NA
TRUE	FALSE	P34059	GALNS	N-acetylgalactosamine-6-sulfatase (EC 3.1.6.4) (Chondroitinsulfatase) (Chondroitinase) (Galactose-6-sulfate sulfatase) (GalN6S) (N-acetylgalactosamine-6-sulfate sulfatase) (GalNAc6S sulfatase)	reviewed	5	NA	NA	NA	NA	High	4	4	3	5.74713	TRUE	FALSE	4 v 4	0.0611242	0.0111983	0.590248	NA	NA	NA	NA
TRUE	FALSE	Q562R0	ACT	Actin-like protein (Fragment)	unreviewed	1	NA	NA	NA	NA	High	3	75	1	33.9806	TRUE	FALSE	4 v 4	-0.399042	0.0112374	0.590248	NA	NA	NA	NA
TRUE	TRUE	O15013	ARHGEF10	Rho guanine nucleotide exchange factor 10	reviewed	5	YDTNNNEEEEGEQFDFDSGDEIPEADR	S18(Phospho)	1	1	High	6	8	6	5.5515	TRUE	FALSE	8 v 8	0.115028	0.0113388	0.590248	8 v 8	-0.181774	0.0550688	0.662655
TRUE	TRUE	P08138	NGFR	Tumor necrosis factor receptor superfamily member 16 (Gp80-LNGFR) (Low affinity neurotrophin receptor p75NTR) (Low-affinity nerve growth factor receptor) (NGF receptor) (p75 ICD) (CD antigen CD271)	reviewed	5	ADLVESLCSESTATSPV	S15(Phospho)	1	NA	High	4	4	4	11.7096	TRUE	FALSE	8 v 8	-0.255165	0.0113409	0.590248	4 v 4	0.189295	0.191571	0.764159
TRUE	FALSE	O00400	SLC33A1	Acetyl-coenzyme A transporter 1 (AT-1) (Acetyl-CoA transporter 1) (Solute carrier family 33 member 1)	reviewed	5	NA	NA	NA	NA	High	3	4	3	6.19308	TRUE	FALSE	8 v 8	-0.13676	0.0113663	0.590248	NA	NA	NA	NA
TRUE	TRUE	P10301	RRAS	Ras-related protein R-Ras (EC 3.6.5.-) (p23)	reviewed	5	KYQEQELPPSPPSAPR	S10(Phospho)	1	NA	High	15	114	13	68.3486	TRUE	FALSE	8 v 8	0.117769	0.0114056	0.590248	4 v 4	-0.101731	0.161573	0.74305
TRUE	FALSE	P46776	RPL27A	60S ribosomal protein L27a (Large ribosomal subunit protein uL15)	reviewed	5	NA	NA	NA	NA	High	6	13	6	32.4324	TRUE	FALSE	8 v 8	-0.138796	0.0114399	0.590248	NA	NA	NA	NA
TRUE	TRUE	Q02543	RPL18A	60S ribosomal protein L18a (Large ribosomal subunit protein eL20)	reviewed	5	SSGEIVYCGQVFEKSPLR	S15(Phospho)	1	1	High	8	19	8	38.0682	TRUE	FALSE	8 v 8	-0.100348	0.0115338	0.590248	8 v 8	0.021483	0.687234	0.926217
TRUE	FALSE	P50749	RASSF2	Ras association domain-containing protein 2	reviewed	5	NA	NA	NA	NA	High	2	2	2	6.74847	TRUE	FALSE	4 v 4	-0.233678	0.0115476	0.590248	NA	NA	NA	NA
TRUE	FALSE	Q96S96	PEBP4	Phosphatidylethanolamine-binding protein 4 (PEBP-4) (hPEBP4) (Protein cousin-of-RKIP 1)	reviewed	4	NA	NA	NA	NA	High	2	5	2	7.92952	TRUE	FALSE	8 v 8	0.230234	0.011581	0.590248	NA	NA	NA	NA
TRUE	FALSE	A0A5C2GLU4		IG c316_heavy_IGHV3-7_IGHD5-18_IGHJ4 (Fragment)	unreviewed	1	NA	NA	NA	NA	High	4	22	1	30.7087	TRUE	FALSE	4 v 4	0.236916	0.0117056	0.590248	NA	NA	NA	NA
TRUE	FALSE	P84090	ERH	Enhancer of rudimentary homolog	reviewed	5	NA	NA	NA	NA	High	5	18	5	51.9231	TRUE	FALSE	8 v 8	-0.140328	0.0117103	0.590248	NA	NA	NA	NA
TRUE	FALSE	Q96EY1	DNAJA3	DnaJ homolog subfamily A member 3, mitochondrial (DnaJ protein Tid-1) (hTid-1) (Hepatocellular carcinoma-associated antigen 57) (Tumorous imaginal discs protein Tid56 homolog)	reviewed	5	NA	NA	NA	NA	High	3	4	3	8.125	TRUE	FALSE	8 v 8	0.405058	0.0117538	0.590248	NA	NA	NA	NA
TRUE	FALSE	O95149	SNUPN	Snurportin-1 (RNA U transporter 1)	reviewed	5	NA	NA	NA	NA	High	2	2	2	4.72222	TRUE	FALSE	4 v 4	-0.261551	0.0117855	0.590248	NA	NA	NA	NA
TRUE	FALSE	Q9BQE4	SELENOS	Selenoprotein S (SelS) (VCP-interacting membrane protein)	reviewed	5	NA	NA	NA	NA	High	3	10	2	18.5185	TRUE	FALSE	8 v 8	0.115603	0.0121872	0.590248	NA	NA	NA	NA
TRUE	FALSE	A0A024R5Z9	PKM2	Pyruvate kinase (EC 2.7.1.40)	unreviewed	4	NA	NA	NA	NA	High	47	408	4	85.8757	TRUE	FALSE	8 v 8	0.150108	0.0122073	0.590248	NA	NA	NA	NA
TRUE	FALSE	Q96HN2	AHCYL2	Adenosylhomocysteinase 3 (AdoHcyase 3) (EC 3.3.1.1) (IP(3)Rs binding protein released with IP(3) 2) (IRBIT2) (Long-IRBIT) (S-adenosyl-L-homocysteine hydrolase 3) (S-adenosylhomocysteine hydrolase-like protein 2)	reviewed	5	NA	NA	NA	NA	High	16	50	5	29.2962	TRUE	FALSE	8 v 8	0.115429	0.0123016	0.590248	NA	NA	NA	NA
TRUE	FALSE	Q9HCM4	EPB41L5	Band 4.1-like protein 5	reviewed	5	NA	NA	NA	NA	High	2	2	2	4.63847	TRUE	FALSE	8 v 8	0.193187	0.0124897	0.590248	NA	NA	NA	NA
TRUE	FALSE	P52888	THOP1	Thimet oligopeptidase (EC 3.4.24.15) (Endopeptidase 24.15) (MP78)	reviewed	5	NA	NA	NA	NA	High	10	16	10	14.6589	TRUE	FALSE	8 v 8	-0.103827	0.01249	0.590248	NA	NA	NA	NA
TRUE	FALSE	A0A1B0GVU9	QARS1	Glutaminyl-tRNA synthetase (EC 6.1.1.18) (Fragment)	unreviewed	2	NA	NA	NA	NA	High	23	49	1	34.375	TRUE	FALSE	4 v 4	-0.422237	0.0125086	0.590248	NA	NA	NA	NA
TRUE	TRUE	Q969G5	CAVIN3	Caveolae-associated protein 3 (Cavin-3) (Protein kinase C delta-binding protein) (Serum deprivation response factor-related gene product that binds to C-kinase) (hSRBC)	reviewed	5	APEPLGPADQSELGPEQLEAEVGESSDEEPVESR	Ambiguous Ambiguous	1	NA	High	13	71	13	57.4713	TRUE	FALSE	8 v 8	0.125002	0.0126471	0.590248	4 v 3	-0.861673	0.468863	0.875429
TRUE	TRUE	A0A1C7CYX9	DPYSL2	Dihydropyrimidinase-related protein 2	unreviewed	4	GLYDGPVCEVSVTPK	T13(Phospho)	1	NA	High	38	179	18	76.3663	TRUE	FALSE	8 v 8	0.129695	0.012756	0.590248	4 v 4	-0.109638	0.759793	0.945396
TRUE	TRUE	Q9H307	PNN	Pinin (140 kDa nuclear and cell adhesion-related phosphoprotein) (Desmosome-associated protein) (Domain-rich serine protein) (DRS protein) (DRSP) (Melanoma metastasis clone A protein) (Nuclear protein SDK3) (SR-like protein)	reviewed	5	EIAIVHSDAEKEQEEEEQKQEMEVK	S7(Phospho)	NA	1	High	7	10	7	9.7629	TRUE	FALSE	8 v 8	-0.15689	0.0127799	0.590248	4 v 4	0.114327	0.277957	0.798288
TRUE	FALSE	P05089	ARG1	Arginase-1 (EC 3.5.3.1) (Liver-type arginase) (Type I arginase)	reviewed	5	NA	NA	NA	NA	High	4	7	4	15.2174	TRUE	FALSE	8 v 8	-0.265353	0.0127976	0.590248	NA	NA	NA	NA
TRUE	FALSE	P36269	GGT5	Glutathione hydrolase 5 proenzyme (EC 3.4.19.13) (Gamma-glutamyl transpeptidase-related enzyme) (GGT-rel) (Gamma-glutamyltransferase 5) (GGT 5) (EC 2.3.2.2) (Gamma-glutamyltransferase-like activity 1) (Gamma-glutamyltranspeptidase 5) (Leukotriene-C4 hydrolase) (EC 3.4.19.14) [Cleaved into: Glutathione hydrolase 5 heavy chain; Glutathione hydrolase 5 light chain]	reviewed	5	NA	NA	NA	NA	High	11	25	11	20.1365	TRUE	FALSE	8 v 8	-0.483444	0.0128068	0.590248	NA	NA	NA	NA
TRUE	FALSE	Q8N142	ADSS1	Adenylosuccinate synthetase isozyme 1 (AMPSase 1) (AdSS 1) (EC 6.3.4.4) (Adenylosuccinate synthetase, basic isozyme) (Adenylosuccinate synthetase, muscle isozyme) (M-type adenylosuccinate synthetase) (Adenylosuccinate synthetase-like 1) (AdSSL1) (IMP--aspartate ligase 1)	reviewed	5	NA	NA	NA	NA	High	18	43	16	44.2013	TRUE	FALSE	8 v 8	0.413285	0.0129395	0.590248	NA	NA	NA	NA
TRUE	FALSE	O00585	CCL21	C-C motif chemokine 21 (6Ckine) (Beta-chemokine exodus-2) (Secondary lymphoid-tissue chemokine) (SLC) (Small-inducible cytokine A21)	reviewed	5	NA	NA	NA	NA	High	4	6	4	39.5522	TRUE	FALSE	8 v 8	-0.844444	0.0130327	0.590248	NA	NA	NA	NA
TRUE	FALSE	Q9NPY3	CD93	Complement component C1q receptor (C1q/MBL/SPA receptor) (C1qR) (C1qR(p)) (C1qRp) (CDw93) (Complement component 1 q subcomponent receptor 1) (Matrix-remodeling-associated protein 4) (CD antigen CD93)	reviewed	5	NA	NA	NA	NA	High	7	9	7	12.8834	TRUE	FALSE	8 v 8	-0.132471	0.0130395	0.590248	NA	NA	NA	NA
TRUE	FALSE	P26572	MGAT1	Alpha-1,3-mannosyl-glycoprotein 2-beta-N-acetylglucosaminyltransferase (EC 2.4.1.101) (N-glycosyl-oligosaccharide-glycoprotein N-acetylglucosaminyltransferase I) (GNT-I) (GlcNAc-T I)	reviewed	5	NA	NA	NA	NA	High	5	6	5	11.4607	TRUE	FALSE	8 v 8	0.160985	0.0131165	0.590248	NA	NA	NA	NA
TRUE	TRUE	B3KML9		Delta-tubulin (Tubulin delta chain)	unreviewed	2	INVYYNEATGGK	T9(Phospho)	1	1	High	20	296	2	58.1864	TRUE	FALSE	8 v 8	0.140156	0.0131868	0.590248	8 v 8	-0.100611	0.197041	0.770328
TRUE	TRUE	P67809	YBX1	Y-box-binding protein 1 (YB-1) (CCAAT-binding transcription factor I subunit A) (CBF-A) (DNA-binding protein B) (DBPB) (Enhancer factor I subunit A) (EFI-A) (Nuclease-sensitive element-binding protein 1) (Y-box transcription factor)	reviewed	5	NEGSESAPEGQAQQR	S6(Phospho)	NA	1	High	7	14	6	33.0247	TRUE	FALSE	8 v 8	-0.133711	0.0132094	0.590248	4 v 4	-0.0387179	0.749165	0.942879
TRUE	FALSE	P22087	FBL	rRNA 2'-O-methyltransferase fibrillarin (EC 2.1.1.-) (34 kDa nucleolar scleroderma antigen) (Histone-glutamine methyltransferase) (U6 snRNA 2'-O-methyltransferase fibrillarin)	reviewed	5	NA	NA	NA	NA	High	9	16	9	36.1371	TRUE	FALSE	8 v 8	-0.231385	0.0134795	0.590248	NA	NA	NA	NA
TRUE	FALSE	O60814	H2BC12	Histone H2B type 1-K (H2B K) (HIRA-interacting protein 1)	reviewed	5	NA	NA	NA	NA	High	12	206	4	68.254	TRUE	FALSE	8 v 8	-0.184841	0.0135569	0.590248	NA	NA	NA	NA
TRUE	FALSE	P00390	GSR	Glutathione reductase, mitochondrial (GR) (GRase) (EC 1.8.1.7)	reviewed	5	NA	NA	NA	NA	High	16	29	16	35.4406	TRUE	FALSE	8 v 8	0.419665	0.0136149	0.590248	NA	NA	NA	NA
TRUE	FALSE	A0A059QFD5	COX2	Cytochrome c oxidase subunit 2	unreviewed	2	NA	NA	NA	NA	High	4	15	2	18.9427	TRUE	FALSE	8 v 8	-0.141895	0.0138114	0.590248	NA	NA	NA	NA
TRUE	FALSE	A0A0S2Z6M9	FAM126A	Family with sequence similarity 126 member A isoform 3	unreviewed	1	NA	NA	NA	NA	High	8	18	2	25.1232	TRUE	FALSE	8 v 8	0.0599859	0.0138403	0.590248	NA	NA	NA	NA
TRUE	TRUE	Q13435	SF3B2	Splicing factor 3B subunit 2 (Pre-mRNA-splicing factor SF3b 145 kDa subunit) (SF3b145) (Spliceosome-associated protein 145) (SAP 145)	reviewed	5	SSLGQSASETEEDTVSVSK	Ambiguous	1	NA	High	22	40	22	25.3631	TRUE	FALSE	8 v 8	-0.0955923	0.0138559	0.590248	4 v 4	0.105804	0.208173	0.774187
TRUE	TRUE	P62241	RPS8	40S ribosomal protein S8 (Small ribosomal subunit protein eS8)	reviewed	5	ISSLLEEQFQQGK	Ambiguous	1	NA	High	8	24	8	45.6731	TRUE	FALSE	8 v 8	-0.163267	0.0138766	0.590248	4 v 4	0.201435	0.272128	0.794402
TRUE	FALSE	O95841	ANGPTL1	Angiopoietin-related protein 1 (Angiopoietin-3) (ANG-3) (Angiopoietin-like protein 1)	reviewed	4	NA	NA	NA	NA	High	3	4	3	6.10998	TRUE	FALSE	8 v 8	-0.24746	0.0139638	0.590248	NA	NA	NA	NA
TRUE	FALSE	Q29RF7	PDS5A	Sister chromatid cohesion protein PDS5 homolog A (Cell proliferation-inducing gene 54 protein) (Sister chromatid cohesion protein 112) (SCC-112)	reviewed	5	NA	NA	NA	NA	High	9	13	6	7.47943	TRUE	FALSE	8 v 8	-0.126782	0.0139709	0.590248	NA	NA	NA	NA
TRUE	TRUE	P04075	ALDOA	Fructose-bisphosphate aldolase A (EC 4.1.2.13) (Lung cancer antigen NY-LU-1) (Muscle-type aldolase)	reviewed	5	GILAADESTGSIAK	S8(Phospho)	1	NA	High	26	166	18	71.1538	TRUE	FALSE	8 v 8	0.103074	0.0140428	0.590248	4 v 4	-0.0563835	0.614428	0.906924
TRUE	TRUE	O60706	ABCC9	ATP-binding cassette sub-family C member 9 (Sulfonylurea receptor 2)	reviewed	5	AQMEDEDEEEEEEEDEDDNMSTVMR	S21(Phospho)	1	NA	High	2	2	2	1.42027	TRUE	FALSE	8 v 8	-0.243953	0.0141188	0.590248	4 v 4	-0.301286	0.315306	0.820503
TRUE	FALSE	Q9Y383	LUC7L2	Putative RNA-binding protein Luc7-like 2	reviewed	5	NA	NA	NA	NA	High	9	13	9	23.2143	TRUE	FALSE	8 v 8	-0.193235	0.0141472	0.590248	NA	NA	NA	NA
TRUE	FALSE	P08567	PLEK	Pleckstrin (Platelet 47 kDa protein) (p47)	reviewed	5	NA	NA	NA	NA	High	3	4	3	12.2857	TRUE	FALSE	8 v 8	-0.407072	0.0146388	0.590248	NA	NA	NA	NA
TRUE	FALSE	Q96DB5	RMDN1	Regulator of microtubule dynamics protein 1 (RMD-1) (hRMD-1) (Protein FAM82B)	reviewed	4	NA	NA	NA	NA	High	8	14	8	25.7962	TRUE	FALSE	8 v 8	-0.109046	0.0146425	0.590248	NA	NA	NA	NA
TRUE	TRUE	A8K964		Pinin	unreviewed	2	SLSPGKENVSALDMEK	Ambiguous	1	NA	High	6	9	6	7.39191	TRUE	FALSE	8 v 8	-0.181256	0.0146591	0.590248	4 v 4	-0.208882	0.298389	0.80698
TRUE	TRUE	Q96T51	RUFY1	RUN and FYVE domain-containing protein 1 (FYVE-finger protein EIP1) (La-binding protein 1) (Rab4-interacting protein) (Zinc finger FYVE domain-containing protein 12)	reviewed	5	ICEEQEQALQEMGLHLSQSK	S17(Phospho)	NA	1	High	24	40	22	34.7458	TRUE	FALSE	8 v 8	-0.0661501	0.0146598	0.590248	4 v 4	-0.217178	0.216421	0.780491
TRUE	FALSE	Q9NP58	ABCB6	ATP-binding cassette sub-family B member 6, mitochondrial (Mitochondrial ABC transporter 3) (Mt-ABC transporter 3) (P-glycoprotein-related protein) (Ubiquitously-expressed mammalian ABC half transporter)	reviewed	5	NA	NA	NA	NA	High	4	7	4	7.48219	TRUE	FALSE	8 v 8	-0.106987	0.0146811	0.590248	NA	NA	NA	NA
TRUE	TRUE	Q9Y5K6	CD2AP	CD2-associated protein (Adapter protein CMS) (Cas ligand with multiple SH3 domains)	reviewed	5	SVDFDSLTVR	S1(Phospho)	NA	1	High	15	25	15	24.8826	TRUE	FALSE	8 v 8	-0.072223	0.0150535	0.590248	4 v 4	0.173024	0.116275	0.712501
TRUE	FALSE	Q9Y4D7	PLXND1	Plexin-D1	reviewed	5	NA	NA	NA	NA	High	3	4	1	1.2987	TRUE	FALSE	4 v 4	0.177745	0.0151516	0.590248	NA	NA	NA	NA
TRUE	FALSE	Q9H8G2	CAAP1	Caspase activity and apoptosis inhibitor 1 (Conserved anti-apoptotic protein) (CAAP)	reviewed	3	NA	NA	NA	NA	Medium	1	1	1	4.43213	TRUE	FALSE	4 v 4	0.204798	0.0153882	0.590248	NA	NA	NA	NA
TRUE	FALSE	P25398	RPS12	40S ribosomal protein S12 (Small ribosomal subunit protein eS12)	reviewed	5	NA	NA	NA	NA	High	7	29	7	53.7879	TRUE	FALSE	8 v 8	-0.113146	0.0153922	0.590248	NA	NA	NA	NA
TRUE	FALSE	P49748	ACADVL	Very long-chain specific acyl-CoA dehydrogenase, mitochondrial (VLCAD) (EC 1.3.8.9)	reviewed	5	NA	NA	NA	NA	High	22	51	12	44.5802	TRUE	FALSE	8 v 8	-0.138219	0.0154909	0.590248	NA	NA	NA	NA
TRUE	FALSE	P84243	H3-3A; H3-3B	Histone H3.3	reviewed	5	NA	NA	NA	NA	High	10	80	10	41.1765	TRUE	FALSE	8 v 8	-0.192572	0.0155654	0.590248	NA	NA	NA	NA
TRUE	FALSE	A0A5C2G0L9		IGL c1976_light_IGKV2-30_IGKJ2 (Fragment)	unreviewed	1	NA	NA	NA	NA	High	2	7	1	33.0357	TRUE	FALSE	4 v 4	0.101451	0.0155718	0.590248	NA	NA	NA	NA
TRUE	TRUE	Q08211	DHX9	ATP-dependent RNA helicase A (EC 3.6.4.13) (DEAH box protein 9) (DExH-box helicase 9) (Leukophysin) (LKP) (Nuclear DNA helicase II) (NDH II) (RNA helicase A)	reviewed	5	SEEVPAFGVASPPPLTDTPDTTANAEGDLPTTMGGPLPPHLALK	Ambiguous	NA	1	High	42	87	41	35.748	TRUE	FALSE	8 v 8	-0.111205	0.0156887	0.590248	4 v 4	0.0652665	0.485804	0.882749
TRUE	FALSE	P46781	RPS9	40S ribosomal protein S9 (Small ribosomal subunit protein uS4)	reviewed	5	NA	NA	NA	NA	High	10	29	9	37.6289	TRUE	FALSE	8 v 8	-0.126812	0.0158971	0.590248	NA	NA	NA	NA
TRUE	FALSE	Q15233	NONO	Non-POU domain-containing octamer-binding protein (NonO protein) (54 kDa nuclear RNA- and DNA-binding protein) (55 kDa nuclear protein) (DNA-binding p52/p100 complex, 52 kDa subunit) (NMT55) (p54(nrb)) (p54nrb)	reviewed	5	NA	NA	NA	NA	High	20	47	18	41.8259	TRUE	FALSE	8 v 8	-0.101635	0.0163068	0.590248	NA	NA	NA	NA
TRUE	FALSE	P21741	MDK	Midkine (MK) (Amphiregulin-associated protein) (ARAP) (Midgestation and kidney protein) (Neurite outgrowth-promoting factor 2) (Neurite outgrowth-promoting protein)	reviewed	5	NA	NA	NA	NA	High	3	6	3	18.8811	TRUE	FALSE	8 v 8	-0.211715	0.0163429	0.590248	NA	NA	NA	NA
TRUE	FALSE	Q9H3G5	CPVL	Probable serine carboxypeptidase CPVL (EC 3.4.16.-) (Carboxypeptidase, vitellogenic-like) (Vitellogenic carboxypeptidase-like protein) (VCP-like protein) (hVLP)	reviewed	4	NA	NA	NA	NA	High	3	6	3	6.51261	TRUE	FALSE	8 v 8	-0.649842	0.0164638	0.590248	NA	NA	NA	NA
TRUE	FALSE	P19838	NFKB1	Nuclear factor NF-kappa-B p105 subunit (DNA-binding factor KBF1) (EBP-1) (Nuclear factor of kappa light polypeptide gene enhancer in B-cells 1) [Cleaved into: Nuclear factor NF-kappa-B p50 subunit]	reviewed	5	NA	NA	NA	NA	High	20	33	19	22.7273	TRUE	FALSE	8 v 8	-0.0976067	0.0166682	0.590248	NA	NA	NA	NA
TRUE	FALSE	Q96ME7	ZNF512	Zinc finger protein 512	reviewed	3	NA	NA	NA	NA	High	5	7	5	8.81834	TRUE	FALSE	8 v 8	-0.221786	0.0167675	0.590248	NA	NA	NA	NA
TRUE	TRUE	B4DQZ7		cDNA FLJ50838, highly similar to Apoptotic chromatin condensation inducer in thenucleus (Fragment)	unreviewed	1	ELLVPQHTVQLVGGLSPLSSPSDTK	S16(Phospho)	1	NA	High	17	23	17	16.3321	TRUE	FALSE	8 v 8	-0.128752	0.0168099	0.590248	4 v 4	0.20784	0.526894	0.88793
TRUE	TRUE	P06748	NPM1	Nucleophosmin (NPM) (Nucleolar phosphoprotein B23) (Nucleolar protein NO38) (Numatrin)	reviewed	5	LKCGSGPVHISGQHLVAVEEDAESEDEEEEDVK	S24(Phospho)	2	2	High	14	55	14	46.2585	TRUE	FALSE	8 v 8	-0.149669	0.0169279	0.590248	8 v 8	0.00535943	0.964496	0.991423
TRUE	FALSE	Q07020	RPL18	60S ribosomal protein L18 (Large ribosomal subunit protein eL18)	reviewed	5	NA	NA	NA	NA	High	5	18	5	28.7234	TRUE	FALSE	8 v 8	-0.104093	0.0169468	0.590248	NA	NA	NA	NA
TRUE	FALSE	O43181	NDUFS4	NADH dehydrogenase [ubiquinone] iron-sulfur protein 4, mitochondrial (Complex I-18 kDa) (CI-18 kDa) (Complex I-AQDQ) (CI-AQDQ) (NADH-ubiquinone oxidoreductase 18 kDa subunit)	reviewed	5	NA	NA	NA	NA	High	2	5	2	13.7143	TRUE	FALSE	8 v 8	-0.132535	0.0171417	0.590248	NA	NA	NA	NA
TRUE	FALSE	Q15113	PCOLCE	Procollagen C-endopeptidase enhancer 1 (Procollagen COOH-terminal proteinase enhancer 1) (PCPE-1) (Procollagen C-proteinase enhancer 1) (Type 1 procollagen C-proteinase enhancer protein) (Type I procollagen COOH-terminal proteinase enhancer)	reviewed	5	NA	NA	NA	NA	High	19	58	19	44.9889	TRUE	FALSE	8 v 8	0.214229	0.0171579	0.590248	NA	NA	NA	NA
TRUE	FALSE	A0A5C2GWU1		IG c1047_heavy_IGHV3-33_IGHD3-10_IGHJ4 (IG c1193_heavy_IGHV3-30_IGHD3-10_IGHJ4) (Fragment)	unreviewed	1	NA	NA	NA	NA	High	2	5	1	15	TRUE	FALSE	8 v 8	0.333199	0.0171894	0.590248	NA	NA	NA	NA
TRUE	FALSE	Q5PRF9	SAMD4B	Protein Smaug homolog 2 (Smaug 2) (hSmaug2) (Sterile alpha motif domain-containing protein 4B) (SAM domain-containing protein 4B)	reviewed	5	NA	NA	NA	NA	High	6	11	5	12.6801	TRUE	FALSE	8 v 8	-0.112148	0.017241	0.590248	NA	NA	NA	NA
TRUE	FALSE	A0A087WVP4	SMTN	Smoothelin	unreviewed	1	NA	NA	NA	NA	High	43	140	1	48.0947	TRUE	FALSE	8 v 8	0.132822	0.0175437	0.590248	NA	NA	NA	NA
TRUE	TRUE	O75533	SF3B1	Splicing factor 3B subunit 1 (Pre-mRNA-splicing factor SF3b 155 kDa subunit) (SF3b155) (Spliceosome-associated protein 155) (SAP 155)	reviewed	5	WDETPASQMGGSTPVLTPGK	T13(Phospho)	1	NA	High	31	47	31	29.2945	TRUE	FALSE	8 v 8	-0.0942244	0.0175927	0.590248	4 v 4	-0.0403042	0.658621	0.91964
TRUE	FALSE	P21283	ATP6V1C1	V-type proton ATPase subunit C 1 (V-ATPase subunit C 1) (Vacuolar proton pump subunit C 1)	reviewed	5	NA	NA	NA	NA	High	18	28	18	44.7644	TRUE	FALSE	8 v 8	-0.0705027	0.0175962	0.590248	NA	NA	NA	NA
TRUE	FALSE	O43809	NUDT21	Cleavage and polyadenylation specificity factor subunit 5 (Cleavage and polyadenylation specificity factor 25 kDa subunit) (CPSF 25 kDa subunit) (Cleavage factor Im complex 25 kDa subunit) (CFIm25) (Nucleoside diphosphate-linked moiety X motif 21) (Nudix motif 21) (Nudix hydrolase 21) (Pre-mRNA cleavage factor Im 68 kDa subunit)	reviewed	5	NA	NA	NA	NA	High	9	17	9	34.3612	TRUE	FALSE	8 v 8	-0.0819829	0.0176136	0.590248	NA	NA	NA	NA
TRUE	FALSE	O94985	CLSTN1	Calsyntenin-1 (Alcadein-alpha) (Alc-alpha) (Alzheimer-related cadherin-like protein) (Non-classical cadherin XB31alpha) [Cleaved into: Soluble Alc-alpha (SAlc-alpha); CTF1-alpha (C-terminal fragment 1-alpha)]	reviewed	5	NA	NA	NA	NA	High	5	8	5	4.89297	TRUE	FALSE	8 v 8	0.0911007	0.0177191	0.590248	NA	NA	NA	NA
TRUE	TRUE	A0A140VK07		Testicular secretory protein Li 7	unreviewed	3	ISVGSDSDLVIWDPDAVK	Ambiguous	1	NA	High	33	196	26	62.8655	TRUE	FALSE	8 v 8	0.105351	0.0177291	0.590248	4 v 4	0.0533316	0.656936	0.91964
TRUE	FALSE	Q16627	CCL14	C-C motif chemokine 14 (Chemokine CC-1/CC-3) (HCC-1/HCC-3) (HCC-1(1-74)) (NCC-2) (Small-inducible cytokine A14) [Cleaved into: HCC-1(3-74); HCC-1(4-74); HCC-1(9-74)]	reviewed	5	NA	NA	NA	NA	High	3	5	3	41.9355	TRUE	FALSE	8 v 8	0.259253	0.0177557	0.590248	NA	NA	NA	NA
TRUE	FALSE	A0A5C2GEU5		IGH c571_heavy__IGHV5-51_IGHD3-16_IGHJ3 (Fragment)	unreviewed	1	NA	NA	NA	NA	High	2	8	1	15.2542	TRUE	FALSE	4 v 4	0.365573	0.0178024	0.590248	NA	NA	NA	NA
TRUE	TRUE	A0A0C4DGB5	CAST	Calpain inhibitor (Calpastatin)	unreviewed	2	KEGITGPPADSSKPIGPDDAIDALSSDFTCGSPTAAGK	S32(Phospho)	NA	1	High	46	157	0	63.13	TRUE	FALSE	8 v 8	0.0840282	0.0178643	0.590248	4 v 4	-0.37938	0.430958	0.855959
TRUE	FALSE	O94776	MTA2	Metastasis-associated protein MTA2 (Metastasis-associated 1-like 1) (MTA1-L1 protein) (p53 target protein in deacetylase complex)	reviewed	5	NA	NA	NA	NA	High	13	17	12	19.1617	TRUE	FALSE	8 v 8	-0.149112	0.0178876	0.590248	NA	NA	NA	NA
TRUE	FALSE	Q9NZ08	ERAP1	Endoplasmic reticulum aminopeptidase 1 (EC 3.4.11.-) (ARTS-1) (Adipocyte-derived leucine aminopeptidase) (A-LAP) (Aminopeptidase PILS) (Puromycin-insensitive leucyl-specific aminopeptidase) (PILS-AP) (Type 1 tumor necrosis factor receptor shedding aminopeptidase regulator)	reviewed	5	NA	NA	NA	NA	High	24	44	24	28.0553	TRUE	FALSE	8 v 8	-0.0532438	0.0179783	0.590248	NA	NA	NA	NA
TRUE	FALSE	A0A5C2H0W1		IG c1710_light_IGKV3-11_IGKJ4 (Fragment)	unreviewed	1	NA	NA	NA	NA	High	3	9	1	29.3578	TRUE	FALSE	4 v 4	0.343716	0.0181307	0.590248	NA	NA	NA	NA
TRUE	TRUE	P51531	SMARCA2	Probable global transcription activator SNF2L2 (EC 3.6.4.-) (ATP-dependent helicase SMARCA2) (BRG1-associated factor 190B) (BAF190B) (Protein brahma homolog) (hBRM) (SNF2-alpha) (SWI/SNF-related matrix-associated actin-dependent regulator of chromatin subfamily A member 2)	reviewed	5	AEENAEGGESALGPDGEPIDESSQMSDLPVK	S22(Phospho) S23(Phospho)	1	NA	High	8	10	8	5.84906	TRUE	FALSE	8 v 8	-0.179776	0.0181659	0.590248	4 v 4	-0.0286253	0.946945	0.986639
TRUE	FALSE	Q96JE9	MAP6	Microtubule-associated protein 6 (MAP-6) (Stable tubule-only polypeptide) (STOP)	reviewed	5	NA	NA	NA	NA	High	10	13	10	18.0812	TRUE	FALSE	8 v 8	0.135053	0.0181814	0.590248	NA	NA	NA	NA
TRUE	FALSE	Q04917	YWHAH	14-3-3 protein eta (Protein AS1)	reviewed	5	NA	NA	NA	NA	High	18	138	12	65.0407	TRUE	FALSE	8 v 8	0.138458	0.018251	0.590248	NA	NA	NA	NA
TRUE	TRUE	Q13131	PRKAA1	5'-AMP-activated protein kinase catalytic subunit alpha-1 (AMPK subunit alpha-1) (EC 2.7.11.1) (Acetyl-CoA carboxylase kinase) (ACACA kinase) (EC 2.7.11.27) (Hydroxymethylglutaryl-CoA reductase kinase) (HMGCR kinase) (EC 2.7.11.31) (Tau-protein kinase PRKAA1) (EC 2.7.11.26)	reviewed	5	IADFGLSNMMSDGEFLRTSCGSPNYAAPEVISGR	Ambiguous	1	NA	High	18	35	17	38.2826	TRUE	FALSE	8 v 8	0.0795633	0.0183948	0.590248	4 v 4	-0.00554804	0.96621	0.99235
TRUE	FALSE	Q92621	NUP205	Nuclear pore complex protein Nup205 (205 kDa nucleoporin) (Nucleoporin Nup205)	reviewed	5	NA	NA	NA	NA	High	9	13	9	4.37376	TRUE	FALSE	8 v 8	-0.206821	0.0184326	0.590248	NA	NA	NA	NA
TRUE	TRUE	P49840	GSK3A	Glycogen synthase kinase-3 alpha (GSK-3 alpha) (EC 2.7.11.26) (Serine/threonine-protein kinase GSK3A) (EC 2.7.11.1)	reviewed	5	TSSFAEPGGGGGGGGGGPGGSASGPGGTGGGK	Ambiguous	2	1	High	9	14	6	23.3954	TRUE	FALSE	8 v 8	0.0805538	0.0187322	0.590248	8 v 8	-0.0931147	0.203468	0.772162
TRUE	FALSE	Q13011	ECH1	Delta(3,5)-Delta(2,4)-dienoyl-CoA isomerase, mitochondrial (EC 5.3.3.-)	reviewed	5	NA	NA	NA	NA	High	13	24	13	40.2439	TRUE	FALSE	8 v 8	-0.15713	0.0187728	0.590248	NA	NA	NA	NA
TRUE	FALSE	P06727	APOA4	Apolipoprotein A-IV (Apo-AIV) (ApoA-IV) (Apolipoprotein A4)	reviewed	5	NA	NA	NA	NA	High	35	150	9	76.7677	TRUE	FALSE	8 v 8	0.36888	0.0187814	0.590248	NA	NA	NA	NA
TRUE	FALSE	Q14165	MLEC	Malectin	reviewed	5	NA	NA	NA	NA	High	10	25	10	37.3288	TRUE	FALSE	8 v 8	-0.106727	0.0188119	0.590248	NA	NA	NA	NA
TRUE	FALSE	P48382	RFX5	DNA-binding protein RFX5 (Regulatory factor X 5)	reviewed	5	NA	NA	NA	NA	High	2	2	2	5.03247	TRUE	FALSE	4 v 4	-0.286903	0.0188732	0.590248	NA	NA	NA	NA
TRUE	FALSE	Q8IYB8	SUPV3L1	ATP-dependent RNA helicase SUPV3L1, mitochondrial (EC 3.6.4.13) (Suppressor of var1 3-like protein 1) (SUV3-like protein 1)	reviewed	5	NA	NA	NA	NA	High	2	2	2	2.67176	TRUE	FALSE	4 v 4	-0.23466	0.0189277	0.590248	NA	NA	NA	NA
TRUE	FALSE	Q16777	H2AC20	Histone H2A type 2-C (H2A-clustered histone 20) (Histone H2A-GL101) (Histone H2A/q)	reviewed	5	NA	NA	NA	NA	High	6	104	1	41.8605	TRUE	FALSE	8 v 8	-0.213486	0.0189817	0.590248	NA	NA	NA	NA
TRUE	FALSE	Q5T9L3	WLS	Protein wntless homolog (Integral membrane protein GPR177) (Protein evenness interrupted homolog) (EVI) (Putative NF-kappa-B-activating protein 373)	reviewed	5	NA	NA	NA	NA	High	5	7	5	8.13309	TRUE	FALSE	8 v 8	0.0941729	0.0190498	0.590248	NA	NA	NA	NA
TRUE	FALSE	Q02108	GUCY1A1	Guanylate cyclase soluble subunit alpha-1 (GCS-alpha-1) (EC 4.6.1.2) (Guanylate cyclase soluble subunit alpha-3) (GCS-alpha-3) (Soluble guanylate cyclase large subunit)	reviewed	5	NA	NA	NA	NA	High	15	23	15	23.7681	TRUE	FALSE	8 v 8	-0.163881	0.0191066	0.590248	NA	NA	NA	NA
TRUE	FALSE	Q9UGK8	SERGEF	Secretion-regulating guanine nucleotide exchange factor (Deafness locus-associated putative guanine nucleotide exchange factor) (DelGEF) (Guanine nucleotide exchange factor-related protein)	reviewed	5	NA	NA	NA	NA	High	1	2	1	3.05677	TRUE	FALSE	8 v 8	0.160233	0.0191684	0.590248	NA	NA	NA	NA
TRUE	TRUE	P16104	H2AX	Histone H2AX (H2a/x) (Histone H2A.X)	reviewed	5	KATQASQEY	S6(Phospho) T3(Phospho)	NA	1	High	8	67	4	49.6503	TRUE	FALSE	8 v 8	-0.185971	0.0192582	0.590248	4 v 4	-0.503649	0.297379	0.80698
TRUE	FALSE	Q9UNP9	PPIE	Peptidyl-prolyl cis-trans isomerase E (PPIase E) (EC 5.2.1.8) (Cyclophilin E) (Cyclophilin-33) (Rotamase E)	reviewed	5	NA	NA	NA	NA	High	5	5	4	21.5947	TRUE	FALSE	8 v 8	-0.0717536	0.0193404	0.590248	NA	NA	NA	NA
TRUE	FALSE	Q13641	TPBG	Trophoblast glycoprotein (5T4 oncofetal antigen) (5T4 oncofetal trophoblast glycoprotein) (5T4 oncotrophoblast glycoprotein) (M6P1) (Wnt-activated inhibitory factor 1) (WAIF1)	reviewed	5	NA	NA	NA	NA	High	7	11	6	18.0952	TRUE	FALSE	8 v 8	0.146943	0.0194362	0.590248	NA	NA	NA	NA
TRUE	FALSE	Q8IUE6	H2AC21	Histone H2A type 2-B (H2A-clustered histone 21)	reviewed	5	NA	NA	NA	NA	High	6	61	2	46.9231	TRUE	FALSE	8 v 8	-0.238828	0.0198095	0.590248	NA	NA	NA	NA
TRUE	FALSE	P41214	EIF2D	Eukaryotic translation initiation factor 2D (eIF2d) (Hepatocellular carcinoma-associated antigen 56) (Ligatin)	reviewed	5	NA	NA	NA	NA	High	5	6	5	10.4452	TRUE	FALSE	8 v 8	-0.168362	0.0198972	0.590248	NA	NA	NA	NA
TRUE	FALSE	P16870	CPE	Carboxypeptidase E (CPE) (EC 3.4.17.10) (Carboxypeptidase H) (CPH) (Enkephalin convertase) (Prohormone-processing carboxypeptidase)	reviewed	5	NA	NA	NA	NA	High	8	13	8	18.0672	TRUE	FALSE	8 v 8	0.154203	0.0199142	0.590248	NA	NA	NA	NA
TRUE	FALSE	P62829	RPL23	60S ribosomal protein L23 (60S ribosomal protein L17) (Large ribosomal subunit protein uL14)	reviewed	5	NA	NA	NA	NA	High	5	13	5	43.5714	TRUE	FALSE	8 v 8	-0.0982151	0.0200262	0.590248	NA	NA	NA	NA
TRUE	FALSE	P62910	RPL32	60S ribosomal protein L32 (Large ribosomal subunit protein eL32)	reviewed	5	NA	NA	NA	NA	High	7	18	7	44.4444	TRUE	FALSE	8 v 8	-0.14102	0.0200975	0.590248	NA	NA	NA	NA
TRUE	FALSE	K7WVJ5	COX2	Cytochrome c oxidase subunit 2 (Fragment)	unreviewed	2	NA	NA	NA	NA	High	6	18	4	30.531	TRUE	FALSE	8 v 8	-0.184761	0.0201547	0.590248	NA	NA	NA	NA
TRUE	FALSE	P62750	RPL23A	60S ribosomal protein L23a (Large ribosomal subunit protein uL23)	reviewed	5	NA	NA	NA	NA	High	8	27	7	37.8205	TRUE	FALSE	8 v 8	-0.0995963	0.0201664	0.590248	NA	NA	NA	NA
TRUE	TRUE	O60841	EIF5B	Eukaryotic translation initiation factor 5B (eIF-5B) (EC 3.6.5.3) (Translation initiation factor IF-2)	reviewed	5	VEMYSGSDDDDDFNK	S5(Phospho) S7(Phospho)	NA	1	High	21	28	21	20.8197	TRUE	FALSE	8 v 8	-0.158724	0.0201832	0.590248	4 v 4	-0.0548457	0.609179	0.906334
TRUE	FALSE	H0UI49	LAMA4	Laminin, alpha 4, isoform CRA_b	unreviewed	2	NA	NA	NA	NA	High	29	50	29	17.0705	TRUE	FALSE	8 v 8	-0.318091	0.0202104	0.590248	NA	NA	NA	NA
TRUE	FALSE	P30405	PPIF	Peptidyl-prolyl cis-trans isomerase F, mitochondrial (PPIase F) (EC 5.2.1.8) (Cyclophilin D) (CyP-D) (CypD) (Cyclophilin F) (Mitochondrial cyclophilin) (CyP-M) (Rotamase F)	reviewed	5	NA	NA	NA	NA	High	5	14	2	17.8744	TRUE	FALSE	8 v 8	-0.471492	0.0202463	0.590248	NA	NA	NA	NA
TRUE	FALSE	Q92619	ARHGAP45	Rho GTPase-activating protein 45 [Cleaved into: Minor histocompatibility antigen HA-1 (mHag HA-1)]	reviewed	5	NA	NA	NA	NA	High	2	4	2	1.40845	TRUE	FALSE	8 v 8	-0.20577	0.0204515	0.590248	NA	NA	NA	NA
TRUE	FALSE	P30048	PRDX3	Thioredoxin-dependent peroxide reductase, mitochondrial (EC 1.11.1.24) (Antioxidant protein 1) (AOP-1) (HBC189) (Peroxiredoxin III) (Prx-III) (Peroxiredoxin-3) (Protein MER5 homolog) (Thioredoxin-dependent peroxiredoxin 3)	reviewed	5	NA	NA	NA	NA	High	6	19	6	30.8594	TRUE	FALSE	8 v 8	-0.0926252	0.0205375	0.590248	NA	NA	NA	NA
TRUE	FALSE	Q9H8H3	METTL7A	Methyltransferase-like protein 7A (EC 2.1.1.-) (Protein AAM-B)	reviewed	5	NA	NA	NA	NA	High	5	16	5	25	TRUE	FALSE	8 v 8	-0.275456	0.0205613	0.590248	NA	NA	NA	NA
TRUE	TRUE	A0A024RAM4	MAP1B	Microtubule-associated protein 1B, isoform CRA_b	unreviewed	1	SRTPVQDHR	T3(Phospho)	1	NA	High	102	362	99	47.6499	TRUE	FALSE	8 v 8	0.15323	0.0206444	0.590248	4 v 4	0.114078	0.809301	0.96092
TRUE	TRUE	O95248	SBF1	Myotubularin-related protein 5 (Inactive phosphatidylinositol 3-phosphatase 5) (SET-binding factor 1) (Sbf1)	reviewed	5	LGLGTLSSSLSR	T5(Phospho)	1	1	High	25	35	23	18.2013	TRUE	FALSE	8 v 8	0.0513386	0.0207	0.590248	8 v 8	-0.026269	0.512567	0.884321
TRUE	FALSE	P05107	ITGB2	Integrin beta-2 (Cell surface adhesion glycoproteins LFA-1/CR3/p150,95 subunit beta) (Complement receptor C3 subunit beta) (CD antigen CD18)	reviewed	5	NA	NA	NA	NA	High	12	22	11	16.645	TRUE	FALSE	8 v 8	-0.436283	0.0207488	0.590248	NA	NA	NA	NA
TRUE	TRUE	Q9NWH9	SLTM	SAFB-like transcription modulator (Modulator of estrogen-induced transcription)	reviewed	5	ISSKSPGHMVILDQTK	S5(Phospho) Ambiguous	1	NA	High	8	11	8	8.60735	TRUE	FALSE	8 v 8	-0.216439	0.0207671	0.590248	4 v 4	0.280732	0.0301713	0.63432
TRUE	FALSE	Q9H6U8	ALG9	Alpha-1,2-mannosyltransferase ALG9 (EC 2.4.1.259) (EC 2.4.1.261) (Asparagine-linked glycosylation protein 9 homolog) (Disrupted in bipolar disorder protein 1) (Dol-P-Man:Man(6)GlcNAc(2)-PP-Dol alpha-1,2-mannosyltransferase) (Dol-P-Man:Man(8)GlcNAc(2)-PP-Dol alpha-1,2-mannosyltransferase)	reviewed	5	NA	NA	NA	NA	High	2	3	2	3.60065	TRUE	FALSE	8 v 8	-0.205499	0.0209595	0.590248	NA	NA	NA	NA
TRUE	TRUE	A0A583ZB34	HLA-A	MHC class I antigen	unreviewed	2	KGGSYTQAASSDSAQGSDVSLTACK	S13(Phospho) S17(Phospho) S20(Phospho)	NA	1	High	5	9	5	12.1294	TRUE	FALSE	8 v 8	-0.267083	0.0212118	0.590248	4 v 4	0.0487736	0.629954	0.910332
TRUE	FALSE	O95140	MFN2	Mitofusin-2 (EC 3.6.5.-) (Transmembrane GTPase MFN2)	reviewed	5	NA	NA	NA	NA	High	4	5	4	7.13342	TRUE	FALSE	4 v 4	-0.229049	0.0212554	0.590248	NA	NA	NA	NA
TRUE	TRUE	P10909	CLU	Clusterin (Aging-associated gene 4 protein) (Apolipoprotein J) (Apo-J) (Complement cytolysis inhibitor) (CLI) (Complement-associated protein SP-40,40) (Ku70-binding protein 1) (NA1/NA2) (Sulfated glycoprotein 2) (SGP-2) (Testosterone-repressed prostate message 2) (TRPM-2) [Cleaved into: Clusterin beta chain (ApoJalpha) (Complement cytolysis inhibitor a chain); Clusterin alpha chain (ApoJbeta) (Co…	reviewed	5	ELDESLQVAER	S5(Phospho)	NA	1	High	24	262	13	42.3163	TRUE	FALSE	8 v 8	0.2157	0.0213146	0.590248	4 v 4	-0.178343	0.303233	0.811542
TRUE	TRUE	Q1KMD3	HNRNPUL2	Heterogeneous nuclear ribonucleoprotein U-like protein 2 (Scaffold-attachment factor A2) (SAF-A2)	reviewed	3	REEDEPEERSGDETPGSEVPGDK	S10(Phospho) T14(Phospho)	NA	1	High	28	62	28	38.4203	TRUE	FALSE	8 v 8	-0.0828763	0.0213503	0.590248	4 v 4	0.0261846	0.854247	0.968136
TRUE	FALSE	P29728	OAS2	2'-5'-oligoadenylate synthase 2 ((2-5')oligo(A) synthase 2) (2-5A synthase 2) (EC 2.7.7.84) (p69 OAS / p71 OAS) (p69OAS / p71OAS)	reviewed	5	NA	NA	NA	NA	High	6	7	6	8.90125	TRUE	FALSE	8 v 8	-0.242277	0.0213976	0.590248	NA	NA	NA	NA
TRUE	TRUE	P51178	PLCD1	1-phosphatidylinositol 4,5-bisphosphate phosphodiesterase delta-1 (EC 3.1.4.11) (Phosphoinositide phospholipase C-delta-1) (Phospholipase C-III) (PLC-III) (Phospholipase C-delta-1) (PLC-delta-1)	reviewed	5	ECDHSQTDSLEDEEIEAFYK	S9(Phospho)	NA	1	High	23	58	23	37.963	TRUE	FALSE	8 v 8	0.115463	0.0214395	0.590248	4 v 4	0.10906	0.21024	0.775412
TRUE	FALSE	P11217	PYGM	Glycogen phosphorylase, muscle form (EC 2.4.1.1) (Myophosphorylase)	reviewed	5	NA	NA	NA	NA	High	47	138	30	55.1069	TRUE	FALSE	8 v 8	0.124235	0.0214728	0.590248	NA	NA	NA	NA
TRUE	FALSE	O95619	YEATS4	YEATS domain-containing protein 4 (Glioma-amplified sequence 41) (Gas41) (NuMA-binding protein 1) (NuBI-1) (NuBI1)	reviewed	5	NA	NA	NA	NA	Medium	1	1	1	3.96476	TRUE	FALSE	4 v 4	-0.366307	0.0216187	0.590248	NA	NA	NA	NA
TRUE	FALSE	O60262	GNG7	Guanine nucleotide-binding protein G(I)/G(S)/G(O) subunit gamma-7	reviewed	4	NA	NA	NA	NA	High	3	5	3	54.4118	TRUE	FALSE	8 v 8	-0.229093	0.0217169	0.590248	NA	NA	NA	NA
TRUE	FALSE	P08962	CD63	CD63 antigen (Granulophysin) (Lysosomal-associated membrane protein 3) (LAMP-3) (Melanoma-associated antigen ME491) (OMA81H) (Ocular melanoma-associated antigen) (Tetraspanin-30) (Tspan-30) (CD antigen CD63)	reviewed	5	NA	NA	NA	NA	High	5	18	5	15.1261	TRUE	FALSE	8 v 8	0.170659	0.0217304	0.590248	NA	NA	NA	NA
TRUE	FALSE	Q8NFH5	NUP35	Nucleoporin NUP35 (35 kDa nucleoporin) (Mitotic phosphoprotein 44) (MP-44) (Nuclear pore complex protein Nup53) (Nucleoporin NUP53)	reviewed	5	NA	NA	NA	NA	High	4	7	4	12.5767	TRUE	FALSE	8 v 8	-0.139222	0.0218134	0.590248	NA	NA	NA	NA
TRUE	TRUE	P26678	PLN	Cardiac phospholamban (PLB)	reviewed	5	ASTIEMPQQAR	S2(Phospho) T3(Phospho)	1	NA	High	2	6	2	32.6923	TRUE	FALSE	8 v 8	0.277138	0.0218417	0.590248	4 v 4	-0.285923	0.116009	0.712501
TRUE	FALSE	P08133	ANXA6	Annexin A6 (67 kDa calelectrin) (Annexin VI) (Annexin-6) (Calphobindin-II) (CPB-II) (Chromobindin-20) (Lipocortin VI) (Protein III) (p68) (p70)	reviewed	5	NA	NA	NA	NA	High	59	423	2	75.1857	TRUE	FALSE	8 v 8	0.0760723	0.0219848	0.590248	NA	NA	NA	NA
TRUE	TRUE	B2RMV2	CYTSA	Cytospin-A	unreviewed	3	RSSEEMK	S2(Phospho)	NA	1	High	25	46	23	23.6347	TRUE	FALSE	8 v 8	-0.149078	0.0222641	0.590248	4 v 4	-0.336336	0.155739	0.740256
TRUE	TRUE	Q69YQ0	SPECC1L	Cytospin-A (Renal carcinoma antigen NY-REN-22) (Sperm antigen with calponin homology and coiled-coil domains 1-like) (SPECC1-like protein)	reviewed	5	AQLGINEDHSEGDEKSEK	Ambiguous	1	NA	High	25	46	23	23.6347	TRUE	FALSE	8 v 8	-0.149078	0.0222641	0.590248	4 v 4	0.200911	0.325726	0.825606
TRUE	TRUE	H7BXI1	ESYT2	Extended synaptotagmin-2	unreviewed	2	EPTPSIASDISLPIATQELR	S5(Phospho) S8(Phospho)	NA	1	High	30	72	29	40.4157	TRUE	FALSE	8 v 8	0.0910887	0.0223912	0.590248	4 v 4	-0.106632	0.284023	0.800182
TRUE	TRUE	O95819	MAP4K4	Mitogen-activated protein kinase kinase kinase kinase 4 (EC 2.7.11.1) (HPK/GCK-like kinase HGK) (MAPK/ERK kinase kinase kinase 4) (MEK kinase kinase 4) (MEKKK 4) (Nck-interacting kinase)	reviewed	5	KGSVVNVNPTNTRPQSDTPEIR	S3(Phospho)	1	NA	High	6	8	2	3.38983	TRUE	FALSE	4 v 4	0.196395	0.0224791	0.590248	4 v 4	-0.318753	0.067493	0.665878
TRUE	TRUE	O15335	CHAD	Chondroadherin (Cartilage leucine-rich protein)	reviewed	4	FSDGAFLGVTTLK	S2(Phospho) Ambiguous	1	NA	Medium	1	1	1	3.62117	TRUE	FALSE	4 v 4	0.450105	0.0224965	0.590248	4 v 4	-0.567323	0.101327	0.70995
TRUE	FALSE	O14964	HGS	Hepatocyte growth factor-regulated tyrosine kinase substrate (Hrs) (Protein pp110)	reviewed	5	NA	NA	NA	NA	High	18	40	17	20.592	TRUE	FALSE	8 v 8	0.0724356	0.0225709	0.590248	NA	NA	NA	NA
TRUE	TRUE	P09972	ALDOC	Fructose-bisphosphate aldolase C (EC 4.1.2.13) (Brain-type aldolase)	reviewed	5	GILAADESVGSMAK	S11(Phospho)	2	NA	High	20	83	12	56.044	TRUE	FALSE	8 v 8	0.170117	0.0225867	0.590248	4 v 4	-0.115572	0.154904	0.739499
TRUE	FALSE	P49368	CCT3	T-complex protein 1 subunit gamma (TCP-1-gamma) (CCT-gamma) (hTRiC5)	reviewed	5	NA	NA	NA	NA	High	32	92	32	55.4128	TRUE	FALSE	8 v 8	-0.0691152	0.0227497	0.590248	NA	NA	NA	NA
TRUE	TRUE	P17858	PFKL	ATP-dependent 6-phosphofructokinase, liver type (ATP-PFK) (PFK-L) (EC 2.7.1.11) (6-phosphofructokinase type B) (Phosphofructo-1-kinase isozyme B) (PFK-B) (Phosphohexokinase)	reviewed	5	TLSMDK	S3(Phospho)	NA	1	High	32	84	25	49.1026	TRUE	FALSE	8 v 8	0.109021	0.0227934	0.590248	4 v 4	-0.26967	0.167109	0.74305
TRUE	FALSE	Q8WXI4	ACOT11	Acyl-coenzyme A thioesterase 11 (Acyl-CoA thioesterase 11) (EC 3.1.2.-) (Acyl-CoA thioester hydrolase 11) (Adipose-associated thioesterase) (Brown fat-inducible thioesterase) (BFIT) (Palmitoyl-coenzyme A thioesterase) (EC 3.1.2.2)	reviewed	5	NA	NA	NA	NA	High	1	1	1	1.31796	TRUE	FALSE	4 v 4	0.120993	0.0229706	0.590248	NA	NA	NA	NA
TRUE	FALSE	P53990	IST1	IST1 homolog (hIST1) (Putative MAPK-activating protein PM28)	reviewed	5	NA	NA	NA	NA	High	13	31	13	30.2198	TRUE	FALSE	8 v 8	0.0516106	0.0230026	0.590248	NA	NA	NA	NA
TRUE	FALSE	O43854	EDIL3	EGF-like repeat and discoidin I-like domain-containing protein 3 (Developmentally-regulated endothelial cell locus 1 protein) (Integrin-binding protein DEL1)	reviewed	5	NA	NA	NA	NA	High	14	36	14	33.125	TRUE	FALSE	8 v 8	0.257253	0.0231689	0.590248	NA	NA	NA	NA
TRUE	FALSE	Q03167	TGFBR3	Transforming growth factor beta receptor type 3 (TGF-beta receptor type 3) (TGFR-3) (Betaglycan) (Transforming growth factor beta receptor III) (TGF-beta receptor type III)	reviewed	5	NA	NA	NA	NA	High	2	3	2	2.93772	TRUE	FALSE	4 v 4	-0.140434	0.0232211	0.590248	NA	NA	NA	NA
TRUE	FALSE	P48745	CCN3	CCN family member 3 (Cellular communication network factor 3) (Insulin-like growth factor-binding protein 9) (IBP-9) (IGF-binding protein 9) (IGFBP-9) (Nephro blastoma-overexpressed gene protein homolog) (Protein NOV homolog) (NovH)	reviewed	5	NA	NA	NA	NA	High	17	69	17	50.7003	TRUE	FALSE	8 v 8	0.219828	0.0232733	0.590248	NA	NA	NA	NA
TRUE	FALSE	O75815	BCAR3	Breast cancer anti-estrogen resistance protein 3 (Novel SH2-containing protein 2) (SH2 domain-containing protein 3B)	reviewed	5	NA	NA	NA	NA	High	2	3	2	1.81818	TRUE	FALSE	8 v 8	-0.393498	0.02329	0.590248	NA	NA	NA	NA
TRUE	FALSE	Q01432	AMPD3	AMP deaminase 3 (EC 3.5.4.6) (AMP deaminase isoform E) (Erythrocyte AMP deaminase)	reviewed	5	NA	NA	NA	NA	High	2	2	2	2.34681	TRUE	FALSE	8 v 8	-0.291325	0.0233936	0.590248	NA	NA	NA	NA
TRUE	FALSE	Q9BQE5	APOL2	Apolipoprotein L2 (Apolipoprotein L-II) (ApoL-II)	reviewed	5	NA	NA	NA	NA	High	10	19	10	22.2552	TRUE	FALSE	8 v 8	-0.150914	0.0234966	0.590248	NA	NA	NA	NA
TRUE	TRUE	Q9Y281	CFL2	Cofilin-2 (Cofilin, muscle isoform)	reviewed	5	KSSTQEEIK	T4(Phospho)	NA	1	High	21	127	14	91.5663	TRUE	FALSE	8 v 8	0.103869	0.0235929	0.590248	4 v 4	-0.0815041	0.287215	0.803396
TRUE	FALSE	Q9Y3D0	CIAO2B	Cytosolic iron-sulfur assembly component 2B (MSS19-interacting protein of 18 kDa) (Mitotic spindle-associated MMXD complex subunit MIP18) (Protein FAM96B)	reviewed	5	NA	NA	NA	NA	High	2	2	2	17.1779	TRUE	FALSE	8 v 8	-0.338691	0.0236847	0.590248	NA	NA	NA	NA
TRUE	FALSE	Q9Y6H1	CHCHD2	Coiled-coil-helix-coiled-coil-helix domain-containing protein 2 (Aging-associated gene 10 protein) (HCV NS2 trans-regulated protein) (NS2TP)	reviewed	5	NA	NA	NA	NA	High	1	2	1	8.60927	TRUE	FALSE	8 v 8	0.112366	0.0238433	0.590248	NA	NA	NA	NA
TRUE	TRUE	O94885	SASH1	SAM and SH3 domain-containing protein 1 (Proline-glutamate repeat-containing protein)	reviewed	5	KPSTEGGEEHVFENSPVLDER	T4(Phospho)	NA	1	Medium	1	2	1	0.561347	TRUE	FALSE	8 v 8	-0.193898	0.0239557	0.590248	4 v 4	0.181244	0.114518	0.70995
TRUE	FALSE	Q9BPY8	HOPX	Homeodomain-only protein (Lung cancer-associated Y protein) (Not expressed in choriocarcinoma protein 1) (Odd homeobox protein 1)	reviewed	5	NA	NA	NA	NA	High	1	2	1	12.3288	TRUE	FALSE	8 v 8	-0.701353	0.0239602	0.590248	NA	NA	NA	NA
TRUE	FALSE	Q58A45	PAN3	PAN2-PAN3 deadenylation complex subunit PAN3 (PAB1P-dependent poly(A)-specific ribonuclease) (Poly(A)-nuclease deadenylation complex subunit 3) (PAN deadenylation complex subunit 3)	reviewed	5	NA	NA	NA	NA	High	1	2	1	2.93123	TRUE	FALSE	8 v 8	-0.266478	0.0239694	0.590248	NA	NA	NA	NA
TRUE	FALSE	Q8IWU6	SULF1	Extracellular sulfatase Sulf-1 (hSulf-1) (EC 3.1.6.-)	reviewed	5	NA	NA	NA	NA	High	12	25	11	12.1699	TRUE	FALSE	8 v 8	-0.217003	0.0240246	0.590248	NA	NA	NA	NA
TRUE	TRUE	Q8IY81	FTSJ3	pre-rRNA 2'-O-ribose RNA methyltransferase FTSJ3 (EC 2.1.1.-) (Protein ftsJ homolog 3) (Putative rRNA methyltransferase 3)	reviewed	5	ALDISLSSGEEDEGDEEDSTAGTTK	S7(Phospho) S8(Phospho)	1	1	High	1	2	1	2.00708	TRUE	FALSE	8 v 8	-0.23227	0.0240259	0.590248	8 v 8	-0.262986	0.111373	0.70995
TRUE	FALSE	P21980	TGM2	Protein-glutamine gamma-glutamyltransferase 2 (EC 2.3.2.13) (Tissue transglutaminase) (Transglutaminase C) (TG(C)) (TGC) (TGase C) (Transglutaminase H) (TGase H) (Transglutaminase-2) (TGase-2)	reviewed	5	NA	NA	NA	NA	High	26	82	26	43.2314	TRUE	FALSE	8 v 8	-0.50803	0.0241266	0.590248	NA	NA	NA	NA
TRUE	TRUE	P46019	PHKA2	Phosphorylase b kinase regulatory subunit alpha, liver isoform (Phosphorylase kinase alpha L subunit)	reviewed	5	SLNLVDSPQPLLEK	S1(Phospho)	1	1	High	6	8	6	5.91093	TRUE	FALSE	8 v 8	0.0994332	0.024198	0.590248	8 v 8	-0.281585	0.201641	0.771843
TRUE	FALSE	P04156	PRNP	Major prion protein (PrP) (ASCR) (PrP27-30) (PrP33-35C) (CD antigen CD230)	reviewed	5	NA	NA	NA	NA	High	5	14	5	19.7628	TRUE	FALSE	8 v 8	-0.110045	0.024208	0.590248	NA	NA	NA	NA
TRUE	FALSE	Q8WUM0	NUP133	Nuclear pore complex protein Nup133 (133 kDa nucleoporin) (Nucleoporin Nup133)	reviewed	5	NA	NA	NA	NA	High	10	13	10	11.2457	TRUE	FALSE	8 v 8	-0.14437	0.0242261	0.590248	NA	NA	NA	NA
TRUE	FALSE	Q07021	C1QBP	Complement component 1 Q subcomponent-binding protein, mitochondrial (ASF/SF2-associated protein p32) (Glycoprotein gC1qBP) (C1qBP) (Hyaluronan-binding protein 1) (Mitochondrial matrix protein p32) (gC1q-R protein) (p33) (SF2AP32)	reviewed	5	NA	NA	NA	NA	High	5	18	5	26.2411	TRUE	FALSE	8 v 8	-0.128659	0.0242373	0.590248	NA	NA	NA	NA
TRUE	TRUE	Q9H4A3	WNK1	Serine/threonine-protein kinase WNK1 (EC 2.7.11.1) (Erythrocyte 65 kDa protein) (p65) (Kinase deficient protein) (Protein kinase lysine-deficient 1) (Protein kinase with no lysine 1) (hWNK1)	reviewed	5	DVDDGSGSPHSPHQLSSK	S11(Phospho)	NA	1	High	15	23	13	7.01092	TRUE	FALSE	8 v 8	-0.0697928	0.0243883	0.590248	4 v 4	0.00198843	0.988391	0.997705
TRUE	FALSE	Q6UXH1	CRELD2	Protein disulfide isomerase CRELD2 (EC 5.3.4.1) (Cysteine-rich with EGF-like domain protein 2)	reviewed	5	NA	NA	NA	NA	High	4	5	4	11.898	TRUE	FALSE	8 v 8	-0.174334	0.0244569	0.590248	NA	NA	NA	NA
TRUE	TRUE	Q6JBY9	RCSD1	CapZ-interacting protein (Protein kinase substrate CapZIP) (RCSD domain-containing protein 1)	reviewed	5	SQSDCGELGDFR	Ambiguous	1	NA	High	4	4	4	13.7019	TRUE	FALSE	8 v 8	-0.278174	0.0244804	0.590248	4 v 4	0.00743816	0.884196	0.974564
TRUE	FALSE	P07711	CTSL	Procathepsin L (EC 3.4.22.15) (Cathepsin L1) (Major excreted protein) (MEP) [Cleaved into: Cathepsin L; Cathepsin L heavy chain; Cathepsin L light chain]	reviewed	5	NA	NA	NA	NA	High	3	6	3	10.5105	TRUE	FALSE	8 v 8	-0.20011	0.0244858	0.590248	NA	NA	NA	NA
TRUE	FALSE	Q15661	TPSAB1	Tryptase alpha/beta-1 (Tryptase-1) (EC 3.4.21.59) (Tryptase I) (Tryptase alpha-1)	reviewed	5	NA	NA	NA	NA	High	7	17	6	28	TRUE	FALSE	8 v 8	-0.876305	0.0245276	0.590248	NA	NA	NA	NA
TRUE	FALSE	O95777	LSM8	U6 snRNA-associated Sm-like protein LSm8	reviewed	5	NA	NA	NA	NA	High	2	5	2	27.0833	TRUE	FALSE	8 v 8	-0.128904	0.0245813	0.590248	NA	NA	NA	NA
TRUE	FALSE	Q5W0Z9	ZDHHC20	Palmitoyltransferase ZDHHC20 (EC 2.3.1.225) (Acyltransferase ZDHHC20) (EC 2.3.1.-) (DHHC domain-containing cysteine-rich protein 20) (DHHC20) (Zinc finger DHHC domain-containing protein 20)	reviewed	5	NA	NA	NA	NA	High	1	1	1	3.0137	TRUE	FALSE	4 v 4	-0.185164	0.0245845	0.590248	NA	NA	NA	NA
TRUE	FALSE	P28062	PSMB8	Proteasome subunit beta type-8 (EC 3.4.25.1) (Low molecular mass protein 7) (Macropain subunit C13) (Multicatalytic endopeptidase complex subunit C13) (Proteasome component C13) (Proteasome subunit beta-5i) (Really interesting new gene 10 protein)	reviewed	5	NA	NA	NA	NA	High	6	12	6	24.6377	TRUE	FALSE	8 v 8	-0.179596	0.0247933	0.590248	NA	NA	NA	NA
TRUE	TRUE	O60832	DKC1	H/ACA ribonucleoprotein complex subunit DKC1 (EC 5.4.99.-) (CBF5 homolog) (Dyskerin) (Nopp140-associated protein of 57 kDa) (Nucleolar protein NAP57) (Nucleolar protein family A member 4) (snoRNP protein DKC1)	reviewed	5	KRESESESDETPPAAPQLIK	T11(Phospho) Ambiguous	NA	1	High	6	9	6	8.56031	TRUE	FALSE	8 v 8	-0.105936	0.0248312	0.590248	4 v 4	-0.108749	0.268042	0.793885
TRUE	TRUE	Q9NQG5	RPRD1B	Regulation of nuclear pre-mRNA domain-containing protein 1B (Cell cycle-related and expression-elevated protein in tumor)	reviewed	5	TFQQIQEEEDDDYPGSYSPQDPSAGPLLTEELIK	Ambiguous	1	1	High	7	15	7	23.9264	TRUE	FALSE	8 v 8	-0.0850967	0.0248417	0.590248	8 v 8	0.0957658	0.137466	0.727037
TRUE	TRUE	Q02880	TOP2B	DNA topoisomerase 2-beta (EC 5.6.2.2) (DNA topoisomerase II, beta isozyme)	reviewed	5	TSFDQDSDVDIFPSDFPTEPPSLPR	S7(Phospho)	1	NA	High	19	32	18	11.3776	TRUE	FALSE	8 v 8	-0.096333	0.0250191	0.590248	4 v 4	-0.0812376	0.34497	0.830329
TRUE	TRUE	Q8IYB3	SRRM1	Serine/arginine repetitive matrix protein 1 (SR-related nuclear matrix protein of 160 kDa) (SRm160) (Ser/Arg-related nuclear matrix protein)	reviewed	5	SRSPPK	S3(Phospho)	NA	1	High	4	8	4	8.73894	TRUE	FALSE	8 v 8	-0.18784	0.0250885	0.590248	4 v 4	0.178301	0.41568	0.847872
TRUE	TRUE	A0A0S2Z4Z6	SRRM1	Serine/arginine repetitive matrix 1 isoform 2 (Fragment)	unreviewed	1	WQSPVTK	S3(Phospho)	1	NA	High	4	8	4	8.60566	TRUE	FALSE	8 v 8	-0.18784	0.0250885	0.590248	4 v 4	0.0791692	0.566637	0.898974
TRUE	FALSE	A0A5C2GC08		IGH + IGL c103_light_IGKV3-20_IGKJ3 (Fragment)	unreviewed	1	NA	NA	NA	NA	High	2	6	1	30.5556	TRUE	FALSE	4 v 4	0.18497	0.0251391	0.590248	NA	NA	NA	NA
TRUE	TRUE	Q5SSJ5	HP1BP3	Heterochromatin protein 1-binding protein 3 (Protein HP1-BP74)	reviewed	5	KEPDDSRDEDEDEDESSEEDSEDEEPPPK	S21(Phospho) Ambiguous	NA	1	High	23	62	23	36.1664	TRUE	FALSE	8 v 8	-0.142179	0.0251581	0.590248	4 v 4	-0.09563	0.552495	0.893844
TRUE	FALSE	P13804	ETFA	Electron transfer flavoprotein subunit alpha, mitochondrial (Alpha-ETF)	reviewed	5	NA	NA	NA	NA	High	16	35	16	56.1562	TRUE	FALSE	8 v 8	-0.0918842	0.0251589	0.590248	NA	NA	NA	NA
TRUE	FALSE	P11387	TOP1	DNA topoisomerase 1 (EC 5.6.2.1) (DNA topoisomerase I)	reviewed	5	NA	NA	NA	NA	High	9	15	9	12.9412	TRUE	FALSE	8 v 8	-0.226071	0.025199	0.590248	NA	NA	NA	NA
TRUE	FALSE	Q9BY32	ITPA	Inosine triphosphate pyrophosphatase (ITPase) (Inosine triphosphatase) (EC 3.6.1.9) (Non-canonical purine NTP pyrophosphatase) (Non-standard purine NTP pyrophosphatase) (Nucleoside-triphosphate diphosphatase) (Nucleoside-triphosphate pyrophosphatase) (NTPase) (Putative oncogene protein hlc14-06-p)	reviewed	5	NA	NA	NA	NA	High	7	13	7	54.1237	TRUE	FALSE	8 v 8	-0.128246	0.0253363	0.590248	NA	NA	NA	NA
TRUE	FALSE	P42704	LRPPRC	Leucine-rich PPR motif-containing protein, mitochondrial (130 kDa leucine-rich protein) (LRP 130) (GP130)	reviewed	5	NA	NA	NA	NA	High	40	56	39	29.34	TRUE	FALSE	8 v 8	-0.0944389	0.0254769	0.590248	NA	NA	NA	NA
TRUE	FALSE	A0A5C2G984		IGH + IGL c324_heavy_IGHV3-15_IGHD3-16_IGHJ5 (Fragment)	unreviewed	1	NA	NA	NA	NA	High	2	6	1	19.0083	TRUE	FALSE	8 v 8	0.350809	0.0257286	0.590248	NA	NA	NA	NA
TRUE	FALSE	B2R582		cDNA, FLJ92374, highly similar to Homo sapiens C-type lectin domain family 3, member B (CLEC3B), mRNA	unreviewed	1	NA	NA	NA	NA	High	10	57	1	51.4851	TRUE	FALSE	8 v 8	0.510823	0.02581	0.590248	NA	NA	NA	NA
TRUE	FALSE	O95139	NDUFB6	NADH dehydrogenase [ubiquinone] 1 beta subcomplex subunit 6 (Complex I-B17) (CI-B17) (NADH-ubiquinone oxidoreductase B17 subunit)	reviewed	5	NA	NA	NA	NA	High	4	13	4	31.25	TRUE	FALSE	8 v 8	-0.122015	0.0260149	0.590248	NA	NA	NA	NA
TRUE	TRUE	Q8NI08	NCOA7	Nuclear receptor coactivator 7 (140 kDa estrogen receptor-associated protein) (Estrogen nuclear receptor coactivator 1)	reviewed	5	VLSSTSEEDEPGVVK	S6(Phospho) Ambiguous	1	1	High	2	3	2	2.44161	TRUE	FALSE	8 v 8	0.214989	0.026035	0.590248	8 v 8	-0.251392	0.00825187	0.500569
TRUE	FALSE	Q5VSQ6	P4HA1	Procollagen-proline 4-dioxygenase (EC 1.14.11.2) (Fragment)	unreviewed	4	NA	NA	NA	NA	High	18	35	1	32.9588	TRUE	FALSE	8 v 8	0.197194	0.026049	0.590248	NA	NA	NA	NA
TRUE	TRUE	Q9NTI5	PDS5B	Sister chromatid cohesion protein PDS5 homolog B (Androgen-induced proliferation inhibitor) (Androgen-induced prostate proliferative shutoff-associated protein AS3)	reviewed	5	ENDSSEEVDVFQGSSPVDDIPQEETEEEEVSTVNVR	S15(Phospho) S5(Phospho)	NA	1	High	30	42	27	20.4561	TRUE	FALSE	8 v 8	-0.0951342	0.0260796	0.590248	4 v 4	-0.00613525	0.98748	0.997345
TRUE	FALSE	A0A3B3ISV4	VKORC1L1	Vitamin-K-epoxide reductase (warfarin-sensitive) (EC 1.17.4.4)	unreviewed	2	NA	NA	NA	NA	High	5	8	5	25.1121	TRUE	FALSE	8 v 8	-0.0893479	0.0260911	0.590248	NA	NA	NA	NA
TRUE	FALSE	O14531	DPYSL4	Dihydropyrimidinase-related protein 4 (DRP-4) (Collapsin response mediator protein 3) (CRMP-3) (UNC33-like phosphoprotein 4) (ULIP-4)	reviewed	4	NA	NA	NA	NA	High	1	9	1	2.7972	TRUE	FALSE	8 v 8	0.180407	0.0261169	0.590248	NA	NA	NA	NA
TRUE	TRUE	Q9Y2U8	LEMD3	Inner nuclear membrane protein Man1 (LEM domain-containing protein 3)	reviewed	5	ENYSDSEEEDDDDVASSR	S6(Phospho)	1	NA	High	9	16	9	11.8551	TRUE	FALSE	8 v 8	-0.0536383	0.0261446	0.590248	4 v 4	-0.345864	0.174513	0.751017
TRUE	FALSE	Q8IWX8	CHERP	Calcium homeostasis endoplasmic reticulum protein (ERPROT 213-21) (SR-related CTD-associated factor 6)	reviewed	5	NA	NA	NA	NA	High	7	12	7	8.84279	TRUE	FALSE	8 v 8	-0.164374	0.0261454	0.590248	NA	NA	NA	NA
TRUE	FALSE	P14317	HCLS1	Hematopoietic lineage cell-specific protein (Hematopoietic cell-specific LYN substrate 1) (LckBP1) (p75)	reviewed	5	NA	NA	NA	NA	High	10	17	1	20.9877	TRUE	FALSE	8 v 8	-0.253262	0.0262589	0.590248	NA	NA	NA	NA
TRUE	FALSE	O60762	DPM1	Dolichol-phosphate mannosyltransferase subunit 1 (EC 2.4.1.83) (Dolichol-phosphate mannose synthase subunit 1) (DPM synthase subunit 1) (Dolichyl-phosphate beta-D-mannosyltransferase subunit 1) (Mannose-P-dolichol synthase subunit 1) (MPD synthase subunit 1)	reviewed	5	NA	NA	NA	NA	High	5	9	5	21.1538	TRUE	FALSE	8 v 8	-0.074981	0.0262774	0.590248	NA	NA	NA	NA
TRUE	FALSE	B4DS79		cDNA FLJ56828, highly similar to Adapter-relatedprotein complex 1 beta-1 subunit	unreviewed	1	NA	NA	NA	NA	High	10	22	1	22.8457	TRUE	FALSE	8 v 8	-0.17856	0.0263108	0.590248	NA	NA	NA	NA
TRUE	FALSE	P27635	RPL10	60S ribosomal protein L10 (Laminin receptor homolog) (Large ribosomal subunit protein uL16) (Protein QM) (Ribosomal protein L10) (Tumor suppressor QM)	reviewed	5	NA	NA	NA	NA	High	10	27	3	50.9346	TRUE	FALSE	8 v 8	-0.0948001	0.0263561	0.590248	NA	NA	NA	NA
TRUE	FALSE	P07305	H1-0	Histone H1.0 (Histone H1') (Histone H1(0)) [Cleaved into: Histone H1.0, N-terminally processed]	reviewed	5	NA	NA	NA	NA	High	8	34	8	32.9897	TRUE	FALSE	8 v 8	-0.260931	0.02643	0.590248	NA	NA	NA	NA
TRUE	TRUE	Q6WCQ1	MPRIP	Myosin phosphatase Rho-interacting protein (M-RIP) (Rho-interacting protein 3) (RIP3) (p116Rip)	reviewed	5	SKSVIEQVSWDT	S1(Phospho)	NA	1	High	44	100	1	53.8537	TRUE	FALSE	4 v 4	-0.275905	0.0264609	0.590248	0 v 0	NA	NA	NA
TRUE	FALSE	O43293	DAPK3	Death-associated protein kinase 3 (DAP kinase 3) (EC 2.7.11.1) (DAP-like kinase) (Dlk) (MYPT1 kinase) (Zipper-interacting protein kinase) (ZIP-kinase)	reviewed	5	NA	NA	NA	NA	High	18	32	17	44.4934	TRUE	FALSE	8 v 8	0.127225	0.0265096	0.590248	NA	NA	NA	NA
TRUE	FALSE	A0A4P8J5J5		IgG1_IGHV3-23 (Fragment)	unreviewed	1	NA	NA	NA	NA	High	2	4	1	20.6061	TRUE	FALSE	4 v 4	1.38917	0.0266017	0.590248	NA	NA	NA	NA
TRUE	FALSE	P20700	LMNB1	Lamin-B1	reviewed	5	NA	NA	NA	NA	High	14	31	12	26.2799	TRUE	FALSE	8 v 8	-0.473358	0.0266117	0.590248	NA	NA	NA	NA
TRUE	FALSE	Q9H9T3	ELP3	Elongator complex protein 3 (hELP3) (Protein lysine acetyltransferase ELP3) (EC 2.3.1.-) (tRNA uridine(34) acetyltransferase) (EC 2.3.1.-)	reviewed	5	NA	NA	NA	NA	High	1	1	1	3.65631	TRUE	FALSE	4 v 4	-0.288471	0.0267287	0.590248	NA	NA	NA	NA
TRUE	FALSE	Q99623	PHB2	Prohibitin-2 (B-cell receptor-associated protein BAP37) (D-prohibitin) (Repressor of estrogen receptor activity)	reviewed	5	NA	NA	NA	NA	High	23	50	23	70.903	TRUE	FALSE	8 v 8	-0.0900826	0.0267611	0.590248	NA	NA	NA	NA
TRUE	FALSE	P17480	UBTF	Nucleolar transcription factor 1 (Autoantigen NOR-90) (Upstream-binding factor 1) (UBF-1)	reviewed	5	NA	NA	NA	NA	High	19	26	19	27.2251	TRUE	FALSE	8 v 8	-0.157077	0.0267755	0.590248	NA	NA	NA	NA
TRUE	FALSE	O75306	NDUFS2	NADH dehydrogenase [ubiquinone] iron-sulfur protein 2, mitochondrial (EC 7.1.1.2) (Complex I-49kD) (CI-49kD) (NADH-ubiquinone oxidoreductase 49 kDa subunit)	reviewed	5	NA	NA	NA	NA	High	4	8	4	11.879	TRUE	FALSE	8 v 8	-0.114935	0.0267807	0.590248	NA	NA	NA	NA
TRUE	FALSE	P0C628	OR5AC1	Olfactory receptor 5AC1 (Olfactory receptor OR3-2)	reviewed	3	NA	NA	NA	NA	Medium	2	3	1	5.21173	TRUE	FALSE	4 v 4	-0.469749	0.0268616	0.590248	NA	NA	NA	NA
TRUE	TRUE	Q13263	TRIM28	Transcription intermediary factor 1-beta (TIF1-beta) (E3 SUMO-protein ligase TRIM28) (EC 2.3.2.27) (KRAB-associated protein 1) (KAP-1) (KRAB-interacting protein 1) (KRIP-1) (Nuclear corepressor KAP-1) (RING finger protein 96) (RING-type E3 ubiquitin transferase TIF1-beta) (Tripartite motif-containing protein 28)	reviewed	5	LASPSGSTSSGLEVVAPEGTSAPGGGPGTLDDSATICR	S3(Phospho) Ambiguous	1	NA	High	23	46	23	43.4731	TRUE	FALSE	8 v 8	-0.124683	0.0271053	0.590248	1 v 1	0.255036	NA	NA
TRUE	FALSE	P43115	PTGER3	Prostaglandin E2 receptor EP3 subtype (PGE receptor EP3 subtype) (PGE2 receptor EP3 subtype) (PGE2-R) (Prostanoid EP3 receptor)	reviewed	5	NA	NA	NA	NA	High	1	1	1	3.07692	TRUE	FALSE	4 v 4	0.204399	0.0271383	0.590248	NA	NA	NA	NA
TRUE	TRUE	Q8N163	CCAR2	Cell cycle and apoptosis regulator protein 2 (Cell division cycle and apoptosis regulator protein 2) (DBIRD complex subunit KIAA1967) (Deleted in breast cancer gene 1 protein) (DBC-1) (DBC.1) (NET35) (p30 DBC)	reviewed	5	LEDSEVRSVASNQSEMEFSSLQDMPK	S11(Phospho) S8(Phospho)	1	NA	High	12	21	11	13.9762	TRUE	FALSE	8 v 8	-0.138764	0.0272084	0.590248	4 v 4	0.121619	0.592045	0.903819
TRUE	FALSE	A0A5C2GFR0		IG c141_heavy_IGHV3-13_IGHD3-10_IGHJ6 (Fragment)	unreviewed	1	NA	NA	NA	NA	High	3	7	1	24.8	TRUE	FALSE	4 v 4	0.262651	0.0273294	0.590248	NA	NA	NA	NA
TRUE	FALSE	A0A5C2G711		IGL c224_light_IGKV3-11_IGKJ4 (Fragment)	unreviewed	1	NA	NA	NA	NA	High	3	8	2	24.2991	TRUE	FALSE	8 v 8	0.218494	0.0273358	0.590248	NA	NA	NA	NA
TRUE	FALSE	A0A5C2G5Y6		IGH c369_heavy__IGHV4-39_IGHD1-7_IGHJ4 (Fragment)	unreviewed	1	NA	NA	NA	NA	High	3	3	3	25.4098	TRUE	FALSE	4 v 4	0.290333	0.0275341	0.590248	NA	NA	NA	NA
TRUE	FALSE	Q9P2R7	SUCLA2	Succinate--CoA ligase [ADP-forming] subunit beta, mitochondrial (EC 6.2.1.5) (ATP-specific succinyl-CoA synthetase subunit beta) (A-SCS) (Succinyl-CoA synthetase beta-A chain) (SCS-betaA)	reviewed	5	NA	NA	NA	NA	High	18	35	18	34.7732	TRUE	FALSE	8 v 8	-0.0845486	0.0275664	0.590248	NA	NA	NA	NA
TRUE	FALSE	Q92878	RAD50	DNA repair protein RAD50 (hRAD50) (EC 3.6.-.-)	reviewed	5	NA	NA	NA	NA	High	22	35	22	14.6341	TRUE	FALSE	8 v 8	-0.0819595	0.0276023	0.590248	NA	NA	NA	NA
TRUE	FALSE	Q52LJ0	FAM98B	Protein FAM98B	reviewed	5	NA	NA	NA	NA	High	10	23	7	28.4065	TRUE	FALSE	8 v 8	-0.0878826	0.0277601	0.590248	NA	NA	NA	NA
TRUE	FALSE	O60437	PPL	Periplakin (190 kDa paraneoplastic pemphigus antigen) (195 kDa cornified envelope precursor protein)	reviewed	5	NA	NA	NA	NA	High	54	82	52	33.4852	TRUE	FALSE	8 v 8	0.119052	0.0277918	0.590248	NA	NA	NA	NA
TRUE	TRUE	Q9H501	ESF1	ESF1 homolog (ABT1-associated protein)	reviewed	4	ALAEEASEEELPSDVDLNDPYFAEEVK	S13(Phospho) S7(Phospho)	1	NA	Medium	1	1	1	0.940071	TRUE	FALSE	4 v 4	0.425741	0.0279731	0.590248	4 v 4	-0.468714	0.0682028	0.667592
TRUE	FALSE	A0A5C2FXW3		IGL c1722_light_IGKV1-5_IGKJ2 (Fragment)	unreviewed	1	NA	NA	NA	NA	High	2	9	1	24.2991	TRUE	FALSE	8 v 8	0.292799	0.0281235	0.590248	NA	NA	NA	NA
TRUE	TRUE	O43719	HTATSF1	HIV Tat-specific factor 1 (Tat-SF1)	reviewed	5	LFEDDDSNEKLFDEEEDSSEKLFDDSDER	S18(Phospho) S19(Phospho) S7(Phospho)	1	NA	High	7	10	7	10.7285	TRUE	FALSE	8 v 8	-0.0467677	0.0282057	0.590248	4 v 4	-0.0738977	0.516681	0.884668
TRUE	FALSE	P67812	SEC11A	Signal peptidase complex catalytic subunit SEC11A (EC 3.4.21.89) (Endopeptidase SP18) (Microsomal signal peptidase 18 kDa subunit) (SPase 18 kDa subunit) (SEC11 homolog A) (SEC11-like protein 1) (SPC18)	reviewed	5	NA	NA	NA	NA	High	4	9	4	18.9944	TRUE	FALSE	8 v 8	-0.0999196	0.0282477	0.590248	NA	NA	NA	NA
TRUE	FALSE	P52272	HNRNPM	Heterogeneous nuclear ribonucleoprotein M (hnRNP M)	reviewed	5	NA	NA	NA	NA	High	38	92	38	55.6164	TRUE	FALSE	8 v 8	-0.112576	0.0282582	0.590248	NA	NA	NA	NA
TRUE	TRUE	Q01831	XPC	DNA repair protein complementing XP-C cells (Xeroderma pigmentosum group C-complementing protein) (p125)	reviewed	5	SEAAAPHTDAGGGLSSDEEEGTSSQAEAAR	S15(Phospho) S16(Phospho)	1	1	High	5	6	5	7.97872	TRUE	FALSE	8 v 8	-0.175755	0.0283247	0.590248	8 v 8	0.0399882	0.692156	0.929025
TRUE	TRUE	Q13563	PKD2	Polycystin-2 (PC2) (Autosomal dominant polycystic kidney disease type II protein) (Polycystic kidney disease 2 protein) (Polycystwin) (R48321) (Transient receptor potential cation channel subfamily P member 2)	reviewed	5	SLDDSEEDDDEDSGHSSRR	S16(Phospho) S17(Phospho) S5(Phospho)	1	NA	High	19	29	19	19.7314	TRUE	FALSE	8 v 8	0.132127	0.0284471	0.590248	4 v 4	-0.0831249	0.729928	0.937191
TRUE	TRUE	A0A0S2Z4I9	VASP	Vasodilator-stimulated phosphoprotein isoform 3 (Fragment)	unreviewed	2	KVSKEEASGGPTAPK	S3(Phospho)	1	2	High	20	56	1	56.5749	TRUE	FALSE	8 v 8	0.239785	0.0285425	0.590248	8 v 8	-0.473476	0.00214655	0.437753
TRUE	FALSE	Q02153	GUCY1B1	Guanylate cyclase soluble subunit beta-1 (GCS-beta-1) (EC 4.6.1.2) (Guanylate cyclase soluble subunit beta-3) (GCS-beta-3) (Soluble guanylate cyclase small subunit)	reviewed	5	NA	NA	NA	NA	High	8	18	8	14.8627	TRUE	FALSE	8 v 8	-0.220584	0.0286805	0.590248	NA	NA	NA	NA
TRUE	FALSE	Q96CM8	ACSF2	Medium-chain acyl-CoA ligase ACSF2, mitochondrial (EC 6.2.1.2)	reviewed	5	NA	NA	NA	NA	High	2	3	2	4.06504	TRUE	FALSE	8 v 8	-0.170409	0.0287169	0.590248	NA	NA	NA	NA
TRUE	FALSE	Q16718	NDUFA5	NADH dehydrogenase [ubiquinone] 1 alpha subcomplex subunit 5 (Complex I subunit B13) (Complex I-13kD-B) (CI-13kD-B) (NADH-ubiquinone oxidoreductase 13 kDa-B subunit)	reviewed	5	NA	NA	NA	NA	High	5	13	5	43.9655	TRUE	FALSE	8 v 8	-0.140348	0.0287644	0.590248	NA	NA	NA	NA
TRUE	FALSE	A0A5C2G2F5		IGL c2626_light_IGKV1-39_IGKJ2 (Fragment)	unreviewed	1	NA	NA	NA	NA	High	3	8	1	37.3832	TRUE	FALSE	4 v 4	0.252261	0.0291012	0.590248	NA	NA	NA	NA
TRUE	FALSE	Q9UKU9	ANGPTL2	Angiopoietin-related protein 2 (Angiopoietin-like protein 2)	reviewed	5	NA	NA	NA	NA	High	7	10	7	13.9959	TRUE	FALSE	8 v 8	-0.161803	0.0292795	0.590248	NA	NA	NA	NA
TRUE	FALSE	D6RBZ0	HNRNPAB	Heterogeneous nuclear ribonucleoprotein A/B	unreviewed	2	NA	NA	NA	NA	High	10	33	8	32.4159	TRUE	FALSE	8 v 8	-0.0914433	0.0293568	0.590248	NA	NA	NA	NA
TRUE	TRUE	Q96CX2	KCTD12	BTB/POZ domain-containing protein KCTD12 (Pfetin) (Predominantly fetal expressed T1 domain)	reviewed	4	EGSLGDELLPLGYSEPEQQEGASAGAPSPTLELASR	S3(Phospho)	NA	1	High	13	45	13	54.4615	TRUE	FALSE	8 v 8	-0.238191	0.0293802	0.590248	4 v 4	0.573206	0.112563	0.70995
TRUE	TRUE	Q9BZZ5	API5	Apoptosis inhibitor 5 (API-5) (Antiapoptosis clone 11 protein) (AAC-11) (Cell migration-inducing gene 8 protein) (Fibroblast growth factor 2-interacting factor) (FIF) (Protein XAGL)	reviewed	5	ASEDTTSGSPPKK	S9(Phospho)	1	NA	High	12	27	4	26.7176	TRUE	FALSE	8 v 8	-0.0678329	0.0293946	0.590248	4 v 4	0.0956759	0.370312	0.835817
TRUE	FALSE	Q5TD97	FHL5	Four and a half LIM domains protein 5 (FHL-5) (Activator of cAMP-responsive element modulator in testis) (Activator of CREM in testis)	reviewed	5	NA	NA	NA	NA	High	15	36	15	52.1127	TRUE	FALSE	8 v 8	-0.420983	0.0294585	0.590248	NA	NA	NA	NA
TRUE	FALSE	P04070	PROC	Vitamin K-dependent protein C (EC 3.4.21.69) (Anticoagulant protein C) (Autoprothrombin IIA) (Blood coagulation factor XIV) [Cleaved into: Vitamin K-dependent protein C light chain; Vitamin K-dependent protein C heavy chain; Activation peptide]	reviewed	5	NA	NA	NA	NA	High	3	4	3	7.59219	TRUE	FALSE	8 v 8	0.11766	0.0294599	0.590248	NA	NA	NA	NA
TRUE	TRUE	Q96T23	RSF1	Remodeling and spacing factor 1 (Rsf-1) (HBV pX-associated protein 8) (Hepatitis B virus X-associated protein) (p325 subunit of RSF chromatin-remodeling complex)	reviewed	5	STLESEKPGSPEAAETSPPSNIIDHCEK	S10(Phospho)	1	NA	High	7	10	7	5.6211	TRUE	FALSE	8 v 8	-0.138594	0.0295167	0.590248	4 v 4	0.0336245	0.755641	0.944382
TRUE	FALSE	A0A5C2G7Y9		IGH c508_heavy__IGHV3-33_IGHD1-7_IGHJ4 (Fragment)	unreviewed	1	NA	NA	NA	NA	High	1	2	1	9.16667	TRUE	FALSE	8 v 8	0.319255	0.0295557	0.590248	NA	NA	NA	NA
TRUE	FALSE	P62491	RAB11A	Ras-related protein Rab-11A (Rab-11) (YL8)	reviewed	5	NA	NA	NA	NA	High	12	51	1	61.5741	TRUE	FALSE	4 v 4	-0.0510844	0.0296	0.590248	NA	NA	NA	NA
TRUE	FALSE	P09661	SNRPA1	U2 small nuclear ribonucleoprotein A' (U2 snRNP A')	reviewed	5	NA	NA	NA	NA	High	6	14	6	20.7843	TRUE	FALSE	8 v 8	-0.0963233	0.0297132	0.590248	NA	NA	NA	NA
TRUE	FALSE	Q9H061	TMEM126A	Transmembrane protein 126A	reviewed	4	NA	NA	NA	NA	Medium	1	1	1	4.61538	TRUE	FALSE	4 v 4	-0.163784	0.0300154	0.590248	NA	NA	NA	NA
TRUE	FALSE	P15880	RPS2	40S ribosomal protein S2 (40S ribosomal protein S4) (Protein LLRep3) (Small ribosomal subunit protein uS5)	reviewed	5	NA	NA	NA	NA	High	17	57	16	50.5119	TRUE	FALSE	8 v 8	-0.0676412	0.0300576	0.590248	NA	NA	NA	NA
TRUE	FALSE	P23246	SFPQ	Splicing factor, proline- and glutamine-rich (100 kDa DNA-pairing protein) (hPOMp100) (DNA-binding p52/p100 complex, 100 kDa subunit) (Polypyrimidine tract-binding protein-associated-splicing factor) (PSF) (PTB-associated-splicing factor)	reviewed	5	NA	NA	NA	NA	High	24	66	23	33.3805	TRUE	FALSE	8 v 8	-0.0770072	0.0300721	0.590248	NA	NA	NA	NA
TRUE	FALSE	O00743	PPP6C	Serine/threonine-protein phosphatase 6 catalytic subunit (PP6C) (EC 3.1.3.16) [Cleaved into: Serine/threonine-protein phosphatase 6 catalytic subunit, N-terminally processed]	reviewed	5	NA	NA	NA	NA	High	7	13	7	23.6066	TRUE	FALSE	8 v 8	0.129986	0.0303397	0.590248	NA	NA	NA	NA
TRUE	FALSE	P61254	RPL26	60S ribosomal protein L26 (Large ribosomal subunit protein uL24)	reviewed	5	NA	NA	NA	NA	High	8	18	3	35.1724	TRUE	FALSE	8 v 8	-0.1143	0.0303827	0.590248	NA	NA	NA	NA
TRUE	TRUE	O15042	U2SURP	U2 snRNP-associated SURP motif-containing protein (140 kDa Ser/Arg-rich domain protein) (U2-associated protein SR140)	reviewed	5	EKDECTPTRK	T6(Phospho)	1	1	High	3	3	3	3.30418	TRUE	FALSE	8 v 8	-0.168104	0.0305167	0.590248	8 v 8	0.0254714	0.845554	0.96422
TRUE	FALSE	Q9BTZ2	DHRS4	Dehydrogenase/reductase SDR family member 4 (EC 1.1.1.184) (NADPH-dependent carbonyl reductase/NADP-retinol dehydrogenase) (CR) (PHCR) (NADPH-dependent retinol dehydrogenase/reductase) (NRDR) (humNRDR) (Peroxisomal short-chain alcohol dehydrogenase) (PSCD) (SCAD-SRL) (Short chain dehydrogenase/reductase family 25C member 2) (Short-chain dehydrogenase/reductase family member 4)	reviewed	5	NA	NA	NA	NA	High	5	6	2	16.9065	TRUE	FALSE	8 v 8	-0.154809	0.0306844	0.590248	NA	NA	NA	NA
TRUE	FALSE	Q16531	DDB1	DNA damage-binding protein 1 (DDB p127 subunit) (DNA damage-binding protein a) (DDBa) (Damage-specific DNA-binding protein 1) (HBV X-associated protein 1) (XAP-1) (UV-damaged DNA-binding factor) (UV-damaged DNA-binding protein 1) (UV-DDB 1) (XPE-binding factor) (XPE-BF) (Xeroderma pigmentosum group E-complementing protein) (XPCe)	reviewed	5	NA	NA	NA	NA	High	37	73	34	33.7719	TRUE	FALSE	8 v 8	-0.0698382	0.0307274	0.590248	NA	NA	NA	NA
TRUE	FALSE	O75915	ARL6IP5	PRA1 family protein 3 (ADP-ribosylation factor-like protein 6-interacting protein 5) (ARL-6-interacting protein 5) (Aip-5) (Cytoskeleton-related vitamin A-responsive protein) (Dermal papilla-derived protein 11) (GTRAP3-18) (Glutamate transporter EAAC1-interacting protein) (JM5) (Prenylated Rab acceptor protein 2) (Protein JWa) (Putative MAPK-activating protein PM27)	reviewed	5	NA	NA	NA	NA	High	6	28	6	27.6596	TRUE	FALSE	8 v 8	0.113631	0.0307376	0.590248	NA	NA	NA	NA
TRUE	TRUE	Q00613	HSF1	Heat shock factor protein 1 (HSF 1) (Heat shock transcription factor 1) (HSTF 1)	reviewed	5	GHTDTEGRPPSPPPTSTPEK	S16(Phospho)	1	NA	High	1	1	1	1.89036	TRUE	FALSE	4 v 4	-0.150305	0.0309021	0.590248	4 v 4	-0.0248443	0.554887	0.893844
TRUE	FALSE	Q6IA86	ELP2	Elongator complex protein 2 (ELP2) (SHINC-2) (STAT3-interacting protein 1) (StIP1)	reviewed	5	NA	NA	NA	NA	High	2	2	2	4.72155	TRUE	FALSE	8 v 8	0.166406	0.0309181	0.590248	NA	NA	NA	NA
TRUE	FALSE	Q86UX7	FERMT3	Fermitin family homolog 3 (Kindlin-3) (MIG2-like protein) (Unc-112-related protein 2)	reviewed	5	NA	NA	NA	NA	High	19	33	19	40.1799	TRUE	FALSE	8 v 8	-0.248605	0.0311056	0.590248	NA	NA	NA	NA
TRUE	FALSE	P61009	SPCS3	Signal peptidase complex subunit 3 (EC 3.4.-.-) (Microsomal signal peptidase 22/23 kDa subunit) (SPC22/23) (SPase 22/23 kDa subunit)	reviewed	5	NA	NA	NA	NA	High	3	7	3	15.5556	TRUE	FALSE	8 v 8	-0.103014	0.0313181	0.590248	NA	NA	NA	NA
TRUE	FALSE	P78524	DENND2B	DENN domain-containing protein 2B (HeLa tumor suppression 1) (Suppression of tumorigenicity 5 protein)	reviewed	5	NA	NA	NA	NA	High	2	3	2	2.90237	TRUE	FALSE	8 v 8	-0.218411	0.0313883	0.590248	NA	NA	NA	NA
TRUE	FALSE	P06744	GPI	Glucose-6-phosphate isomerase (GPI) (EC 5.3.1.9) (Autocrine motility factor) (AMF) (Neuroleukin) (NLK) (Phosphoglucose isomerase) (PGI) (Phosphohexose isomerase) (PHI) (Sperm antigen 36) (SA-36)	reviewed	5	NA	NA	NA	NA	High	24	95	17	43.0108	TRUE	FALSE	8 v 8	0.0369094	0.0313988	0.590248	NA	NA	NA	NA
TRUE	TRUE	Q4L180	FILIP1L	Filamin A-interacting protein 1-like (130 kDa GPBP-interacting protein) (90 kDa GPBP-interacting protein) (Protein down-regulated in ovarian cancer 1) (DOC-1)	reviewed	5	TMSPIQVLAVTGSASSPEQGR	S16(Phospho) Ambiguous	1	NA	High	41	95	41	33.7445	TRUE	FALSE	8 v 8	0.12879	0.0315949	0.590248	4 v 4	0.112927	0.646289	0.915655
TRUE	FALSE	Q6ZMR3	LDHAL6A	L-lactate dehydrogenase A-like 6A (LDHA-like protein 6A) (EC 1.1.1.27)	reviewed	4	NA	NA	NA	NA	High	3	36	1	7.22892	TRUE	FALSE	8 v 8	0.197102	0.0316282	0.590248	NA	NA	NA	NA
TRUE	TRUE	Q12888	TP53BP1	TP53-binding protein 1 (53BP1) (p53-binding protein 1) (p53BP1)	reviewed	5	SDSPEIPFQAAAGPSDGLDASSPGNSFVGLR	Ambiguous	NA	1	High	13	18	13	9.58418	TRUE	FALSE	8 v 8	-0.115482	0.0316323	0.590248	4 v 4	-0.133834	0.596661	0.903819
TRUE	FALSE	P06132	UROD	Uroporphyrinogen decarboxylase (UPD) (URO-D) (EC 4.1.1.37)	reviewed	5	NA	NA	NA	NA	High	6	11	6	25.3406	TRUE	FALSE	8 v 8	-0.182456	0.0316385	0.590248	NA	NA	NA	NA
TRUE	FALSE	P56159	GFRA1	GDNF family receptor alpha-1 (GDNF receptor alpha-1) (GDNFR-alpha-1) (GFR-alpha-1) (RET ligand 1) (TGF-beta-related neurotrophic factor receptor 1)	reviewed	5	NA	NA	NA	NA	High	5	9	5	10.3226	TRUE	FALSE	8 v 8	-0.351482	0.0317304	0.590248	NA	NA	NA	NA
TRUE	FALSE	Q8NBU5	ATAD1	ATPase family AAA domain-containing protein 1 (EC 3.6.1.-) (Thorase)	reviewed	5	NA	NA	NA	NA	High	4	5	4	13.0194	TRUE	FALSE	8 v 8	-0.071615	0.0318178	0.590248	NA	NA	NA	NA
TRUE	TRUE	Q13547	HDAC1	Histone deacetylase 1 (HD1) (EC 3.5.1.98)	reviewed	5	IACEEEFSDSEEEGEGGR	S10(Phospho) S8(Phospho)	1	1	High	14	24	10	30.083	TRUE	FALSE	8 v 8	-0.164234	0.0318331	0.590248	8 v 8	0.0835263	0.277049	0.796923
TRUE	FALSE	O60826	CCDC22	Coiled-coil domain-containing protein 22	reviewed	5	NA	NA	NA	NA	High	19	33	19	37.9585	TRUE	FALSE	8 v 8	0.0865465	0.0318556	0.590248	NA	NA	NA	NA
TRUE	FALSE	Q02083	NAAA	N-acylethanolamine-hydrolyzing acid amidase (EC 3.5.1.60) (Acid ceramidase-like protein) (N-acylsphingosine amidohydrolase-like) (ASAH-like protein) [Cleaved into: N-acylethanolamine-hydrolyzing acid amidase subunit alpha; N-acylethanolamine-hydrolyzing acid amidase subunit beta]	reviewed	5	NA	NA	NA	NA	High	2	3	2	6.96379	TRUE	FALSE	8 v 8	-0.132222	0.0318724	0.590248	NA	NA	NA	NA
TRUE	FALSE	Q6Y1H2	HACD2	Very-long-chain (3R)-3-hydroxyacyl-CoA dehydratase 2 (EC 4.2.1.134) (3-hydroxyacyl-CoA dehydratase 2) (HACD2) (Protein-tyrosine phosphatase-like member B)	reviewed	5	NA	NA	NA	NA	High	1	2	1	3.93701	TRUE	FALSE	8 v 8	-0.133864	0.0321426	0.590248	NA	NA	NA	NA
TRUE	FALSE	Q15393	SF3B3	Splicing factor 3B subunit 3 (Pre-mRNA-splicing factor SF3b 130 kDa subunit) (SF3b130) (STAF130) (Spliceosome-associated protein 130) (SAP 130)	reviewed	5	NA	NA	NA	NA	High	20	39	20	19.9671	TRUE	FALSE	8 v 8	-0.118392	0.0325584	0.590248	NA	NA	NA	NA
TRUE	FALSE	O43639	NCK2	Cytoplasmic protein NCK2 (Growth factor receptor-bound protein 4) (NCK adaptor protein 2) (Nck-2) (SH2/SH3 adaptor protein NCK-beta)	reviewed	5	NA	NA	NA	NA	High	11	20	9	30.5263	TRUE	FALSE	8 v 8	0.124167	0.0327721	0.590248	NA	NA	NA	NA
TRUE	FALSE	Q9NR46	SH3GLB2	Endophilin-B2 (SH3 domain-containing GRB2-like protein B2)	reviewed	5	NA	NA	NA	NA	High	15	36	14	29.6203	TRUE	FALSE	8 v 8	0.103085	0.0329801	0.590248	NA	NA	NA	NA
TRUE	FALSE	P49411	TUFM	Elongation factor Tu, mitochondrial (EF-Tu) (P43)	reviewed	5	NA	NA	NA	NA	High	23	50	23	60.8407	TRUE	FALSE	8 v 8	-0.10282	0.0330945	0.590248	NA	NA	NA	NA
TRUE	FALSE	O43861	ATP9B	Probable phospholipid-transporting ATPase IIB (EC 7.6.2.1) (ATPase class II type 9B)	reviewed	5	NA	NA	NA	NA	High	3	5	2	2.78989	TRUE	FALSE	8 v 8	0.169685	0.033161	0.590248	NA	NA	NA	NA
TRUE	FALSE	P10619	CTSA	Lysosomal protective protein (EC 3.4.16.5) (Carboxypeptidase C) (Carboxypeptidase L) (Cathepsin A) (Protective protein cathepsin A) (PPCA) (Protective protein for beta-galactosidase) [Cleaved into: Lysosomal protective protein 32 kDa chain; Lysosomal protective protein 20 kDa chain]	reviewed	5	NA	NA	NA	NA	High	4	6	3	8.125	TRUE	FALSE	8 v 8	-0.131987	0.0332255	0.590248	NA	NA	NA	NA
TRUE	FALSE	Q8WUR7	C15orf40	UPF0235 protein C15orf40	reviewed	2	NA	NA	NA	NA	High	2	2	2	16.3399	TRUE	FALSE	8 v 8	0.111106	0.0332492	0.590248	NA	NA	NA	NA
TRUE	FALSE	P36969	GPX4	Phospholipid hydroperoxide glutathione peroxidase (PHGPx) (EC 1.11.1.12) (Glutathione peroxidase 4) (GPx-4) (GSHPx-4)	reviewed	5	NA	NA	NA	NA	High	7	17	7	34.0102	TRUE	FALSE	8 v 8	-0.0862373	0.0332624	0.590248	NA	NA	NA	NA
TRUE	TRUE	Q9Y6W5	WASF2	Wiskott-Aldrich syndrome protein family member 2 (WASP family protein member 2) (Protein WAVE-2) (Verprolin homology domain-containing protein 2)	reviewed	5	SSTIQDQK	S2(Phospho)	NA	1	High	15	30	15	24.6988	TRUE	FALSE	8 v 8	-0.0477287	0.0333273	0.590248	4 v 4	0.172647	0.00619811	0.500569
TRUE	FALSE	P18077	RPL35A	60S ribosomal protein L35a (Cell growth-inhibiting gene 33 protein) (Large ribosomal subunit protein eL33)	reviewed	5	NA	NA	NA	NA	High	6	18	6	44.5455	TRUE	FALSE	8 v 8	-0.108204	0.0333289	0.590248	NA	NA	NA	NA
TRUE	FALSE	P60228	EIF3E	Eukaryotic translation initiation factor 3 subunit E (eIF3e) (Eukaryotic translation initiation factor 3 subunit 6) (Viral integration site protein INT-6 homolog) (eIF-3 p48)	reviewed	5	NA	NA	NA	NA	High	14	28	14	32.809	TRUE	FALSE	8 v 8	-0.0929795	0.0334284	0.590248	NA	NA	NA	NA
TRUE	FALSE	Q9BV57	ADI1	1,2-dihydroxy-3-keto-5-methylthiopentene dioxygenase (EC 1.13.11.54) (Acireductone dioxygenase (Fe(2+)-requiring)) (ARD) (Fe-ARD) (Membrane-type 1 matrix metalloproteinase cytoplasmic tail-binding protein 1) (MTCBP-1) (Submergence-induced protein-like factor) (Sip-L)	reviewed	5	NA	NA	NA	NA	High	8	16	8	45.8101	TRUE	FALSE	8 v 8	0.142798	0.0334828	0.590248	NA	NA	NA	NA
TRUE	FALSE	Q14554	PDIA5	Protein disulfide-isomerase A5 (EC 5.3.4.1) (Protein disulfide isomerase-related protein)	reviewed	5	NA	NA	NA	NA	High	7	12	7	12.3314	TRUE	FALSE	8 v 8	-0.0905454	0.0335784	0.590248	NA	NA	NA	NA
TRUE	TRUE	Q15424	SAFB	Scaffold attachment factor B1 (SAF-B) (SAF-B1) (HSP27 estrogen response element-TATA box-binding protein) (HSP27 ERE-TATA-binding protein)	reviewed	5	ESSTSEGADQKMSSPEDDSDTKR	S13(Phospho) S14(Phospho)	1	NA	High	18	29	12	20.9836	TRUE	FALSE	8 v 8	-0.141917	0.033614	0.590248	4 v 4	0.258238	0.0770286	0.682746
TRUE	FALSE	Q96HD1	CRELD1	Protein disulfide isomerase CRELD1 (EC 5.3.4.1) (Cysteine-rich with EGF-like domain protein 1)	reviewed	5	NA	NA	NA	NA	High	9	17	9	31.1905	TRUE	FALSE	8 v 8	0.213523	0.033668	0.590248	NA	NA	NA	NA
TRUE	FALSE	Q687X5	STEAP4	Metalloreductase STEAP4 (EC 1.16.1.9) (Six-transmembrane epithelial antigen of prostate 4) (SixTransMembrane protein of prostate 2) (Tumor necrosis factor, alpha-induced protein 9)	reviewed	5	NA	NA	NA	NA	High	7	8	7	22.658	TRUE	FALSE	8 v 8	-0.815667	0.0338097	0.590248	NA	NA	NA	NA
TRUE	FALSE	A0A060CZ20	HLA-A	Lymphocyte antigen (MHC class I antigen)	unreviewed	2	NA	NA	NA	NA	High	13	26	0	46.5753	TRUE	FALSE	8 v 8	-0.197155	0.0340692	0.590248	NA	NA	NA	NA
TRUE	TRUE	Q9H1E3	NUCKS1	Nuclear ubiquitous casein and cyclin-dependent kinase substrate 1 (P1)	reviewed	5	TPSPKEEDEEPESPPEK	S3(Phospho)	1	NA	High	5	12	5	17.6955	TRUE	FALSE	8 v 8	-0.184933	0.0340865	0.590248	4 v 4	0.0293595	0.843358	0.96422
TRUE	FALSE	P19404	NDUFV2	NADH dehydrogenase [ubiquinone] flavoprotein 2, mitochondrial (EC 7.1.1.2) (NADH-ubiquinone oxidoreductase 24 kDa subunit)	reviewed	5	NA	NA	NA	NA	High	8	17	7	31.7269	TRUE	FALSE	8 v 8	-0.0832655	0.0341655	0.590248	NA	NA	NA	NA
TRUE	FALSE	O43676	NDUFB3	NADH dehydrogenase [ubiquinone] 1 beta subcomplex subunit 3 (Complex I-B12) (CI-B12) (NADH-ubiquinone oxidoreductase B12 subunit)	reviewed	5	NA	NA	NA	NA	High	3	6	3	28.5714	TRUE	FALSE	8 v 8	-0.13845	0.0342508	0.590248	NA	NA	NA	NA
TRUE	FALSE	P51610	HCFC1	Host cell factor 1 (HCF) (HCF-1) (C1 factor) (CFF) (VCAF) (VP16 accessory protein) [Cleaved into: HCF N-terminal chain 1; HCF N-terminal chain 2; HCF N-terminal chain 3; HCF N-terminal chain 4; HCF N-terminal chain 5; HCF N-terminal chain 6; HCF C-terminal chain 1; HCF C-terminal chain 2; HCF C-terminal chain 3; HCF C-terminal chain 4; HCF C-terminal chain 5; HCF C-terminal chain 6]	reviewed	5	NA	NA	NA	NA	High	12	17	12	6.48649	TRUE	FALSE	8 v 8	-0.105053	0.0343221	0.590248	NA	NA	NA	NA
TRUE	FALSE	Q9Y394	DHRS7	Dehydrogenase/reductase SDR family member 7 (EC 1.1.-.-) (Retinal short-chain dehydrogenase/reductase 4) (retSDR4) (Short chain dehydrogenase/reductase family 34C member 1)	reviewed	4	NA	NA	NA	NA	High	8	18	4	23.3038	TRUE	FALSE	8 v 8	0.0753424	0.0343335	0.590248	NA	NA	NA	NA
TRUE	TRUE	P00338	LDHA	L-lactate dehydrogenase A chain (LDH-A) (EC 1.1.1.27) (Cell proliferation-inducing gene 19 protein) (LDH muscle subunit) (LDH-M) (Renal carcinoma antigen NY-REN-59)	reviewed	5	VTLTSEEEAR	S5(Phospho)	NA	1	High	29	230	26	68.9759	TRUE	FALSE	8 v 8	0.179533	0.0347811	0.590248	4 v 4	0.0476192	0.740685	0.94116
TRUE	TRUE	P08575	PTPRC	Receptor-type tyrosine-protein phosphatase C (EC 3.1.3.48) (Leukocyte common antigen) (L-CA) (T200) (CD antigen CD45)	reviewed	5	NRNSNVIPYDYNR	S4(Phospho)	2	2	High	10	17	10	6.96784	TRUE	FALSE	8 v 8	-0.514495	0.0351323	0.590248	8 v 8	0.107084	0.202786	0.772162
TRUE	TRUE	Q9BXP5	SRRT	Serrate RNA effector molecule homolog (Arsenite-resistance protein 2)	reviewed	5	TQLWASEPGTPPLPTSLPSQNPILK	S6(Phospho)	1	NA	High	18	32	18	25.1142	TRUE	FALSE	8 v 8	-0.0703618	0.0351737	0.590248	4 v 4	0.0132413	0.914598	0.978394
TRUE	FALSE	Q13219	PAPPA	Pappalysin-1 (EC 3.4.24.79) (Insulin-like growth factor-dependent IGF-binding protein 4 protease) (IGF-dependent IGFBP-4 protease) (IGFBP-4ase) (Pregnancy-associated plasma protein A) (PAPP-A)	reviewed	5	NA	NA	NA	NA	High	11	17	11	7.437	TRUE	FALSE	8 v 8	-0.428765	0.0352161	0.590248	NA	NA	NA	NA
TRUE	TRUE	P00533	EGFR	Epidermal growth factor receptor (EC 2.7.10.1) (Proto-oncogene c-ErbB-1) (Receptor tyrosine-protein kinase erbB-1)	reviewed	5	GSHQISLDNPDYQQDFFPK	Ambiguous	NA	1	High	21	31	20	20.9091	TRUE	FALSE	8 v 8	0.0753833	0.0352608	0.590248	4 v 4	-0.00708379	0.954363	0.987745
TRUE	TRUE	P62070	RRAS2	Ras-related protein R-Ras2 (EC 3.6.5.-) (Ras-like protein TC21) (Teratocarcinoma oncogene)	reviewed	5	FQEQECPPSPEPTR	S9(Phospho)	1	NA	High	11	48	9	54.902	TRUE	FALSE	8 v 8	0.175289	0.0353934	0.590248	4 v 4	-0.104281	0.0801212	0.683583
TRUE	FALSE	Q4G0N4	NADK2	NAD kinase 2, mitochondrial (EC 2.7.1.23) (Mitochondrial NAD kinase) (NAD kinase domain-containing protein 1, mitochondrial)	reviewed	5	NA	NA	NA	NA	High	8	14	7	20.362	TRUE	FALSE	8 v 8	-0.0833457	0.03544	0.590248	NA	NA	NA	NA
TRUE	TRUE	P31323	PRKAR2B	cAMP-dependent protein kinase type II-beta regulatory subunit	reviewed	5	GVNFAEEPMQSDSEDGEEEEAAPADAGAFNAPVINR	S11(Phospho) S13(Phospho)	NA	1	High	9	18	5	21.7703	TRUE	FALSE	8 v 8	-0.30259	0.0354551	0.590248	4 v 4	0.06346	0.689462	0.927735
TRUE	FALSE	P09467	FBP1	Fructose-1,6-bisphosphatase 1 (FBPase 1) (EC 3.1.3.11) (D-fructose-1,6-bisphosphate 1-phosphohydrolase 1) (Liver FBPase)	reviewed	5	NA	NA	NA	NA	High	13	17	12	50.2959	TRUE	FALSE	8 v 8	-0.182865	0.0357597	0.590248	NA	NA	NA	NA
TRUE	FALSE	A0A0J9YVP6	PUF60	60 kDa poly(U)-binding-splicing factor (Poly(U)-binding-splicing factor PUF60) (Fragment)	unreviewed	2	NA	NA	NA	NA	High	12	17	12	31.4607	TRUE	FALSE	8 v 8	-0.0967643	0.0357652	0.590248	NA	NA	NA	NA
TRUE	FALSE	P08709	F7	Coagulation factor VII (EC 3.4.21.21) (Proconvertin) (Serum prothrombin conversion accelerator) (SPCA) (Eptacog alfa) [Cleaved into: Factor VII light chain; Factor VII heavy chain]	reviewed	5	NA	NA	NA	NA	High	3	4	3	7.93991	TRUE	FALSE	8 v 8	0.268597	0.0359437	0.590248	NA	NA	NA	NA
TRUE	FALSE	Q9HDC9	APMAP	Adipocyte plasma membrane-associated protein (Protein BSCv)	reviewed	5	NA	NA	NA	NA	High	14	34	14	31.25	TRUE	FALSE	8 v 8	-0.0769985	0.0360816	0.590248	NA	NA	NA	NA
TRUE	TRUE	Q12996	CSTF3	Cleavage stimulation factor subunit 3 (CF-1 77 kDa subunit) (Cleavage stimulation factor 77 kDa subunit) (CSTF 77 kDa subunit) (CstF-77)	reviewed	5	RPNEDSDEDEEK	S6(Phospho)	2	1	High	2	4	2	3.62622	TRUE	FALSE	8 v 8	-0.168779	0.0362549	0.590248	8 v 8	-0.0358346	0.745923	0.94228
TRUE	FALSE	P52907	CAPZA1	F-actin-capping protein subunit alpha-1 (CapZ alpha-1)	reviewed	5	NA	NA	NA	NA	High	11	39	9	63.986	TRUE	FALSE	8 v 8	-0.120945	0.0362946	0.590248	NA	NA	NA	NA
TRUE	FALSE	O75489	NDUFS3	NADH dehydrogenase [ubiquinone] iron-sulfur protein 3, mitochondrial (EC 7.1.1.2) (Complex I-30kD) (CI-30kD) (NADH-ubiquinone oxidoreductase 30 kDa subunit)	reviewed	5	NA	NA	NA	NA	High	12	27	12	48.1061	TRUE	FALSE	8 v 8	-0.083329	0.0365418	0.590248	NA	NA	NA	NA
TRUE	TRUE	P36871	PGM1	Phosphoglucomutase-1 (PGM 1) (EC 5.4.2.2) (Glucose phosphomutase 1)	reviewed	5	LSGTGSAGATIR	Ambiguous	NA	1	High	31	146	10	57.6512	TRUE	FALSE	8 v 8	0.13808	0.0365718	0.590248	4 v 4	0.0382302	0.55962	0.896824
TRUE	FALSE	Q08170	SRSF4	Serine/arginine-rich splicing factor 4 (Pre-mRNA-splicing factor SRP75) (SRP001LB) (Splicing factor, arginine/serine-rich 4)	reviewed	5	NA	NA	NA	NA	High	9	15	4	16.3968	TRUE	FALSE	8 v 8	-0.135897	0.0365878	0.590248	NA	NA	NA	NA
TRUE	FALSE	Q9GZT9	EGLN1	Egl nine homolog 1 (EC 1.14.11.29) (Hypoxia-inducible factor prolyl hydroxylase 2) (HIF-PH2) (HIF-prolyl hydroxylase 2) (HPH-2) (Prolyl hydroxylase domain-containing protein 2) (PHD2) (SM-20)	reviewed	5	NA	NA	NA	NA	High	3	5	3	7.98122	TRUE	FALSE	8 v 8	0.0988341	0.0366407	0.590248	NA	NA	NA	NA
TRUE	FALSE	O14776	TCERG1	Transcription elongation regulator 1 (TATA box-binding protein-associated factor 2S) (Transcription factor CA150)	reviewed	5	NA	NA	NA	NA	High	12	15	12	12.0219	TRUE	FALSE	8 v 8	-0.0559083	0.0367435	0.590248	NA	NA	NA	NA
TRUE	FALSE	Q562Z4	ACT	Actin-like protein (Fragment)	unreviewed	1	NA	NA	NA	NA	High	6	117	2	45.6311	TRUE	FALSE	8 v 8	-0.343707	0.0368673	0.590248	NA	NA	NA	NA
TRUE	TRUE	P54725	RAD23A	UV excision repair protein RAD23 homolog A (HR23A) (hHR23A)	reviewed	5	EDKSPSEESAPTTSPESVSGSVPSSGSSGR	S4(Phospho)	2	2	High	12	30	9	33.0579	TRUE	FALSE	8 v 8	-0.130915	0.0369127	0.590248	8 v 8	-0.0752893	0.530322	0.888221
TRUE	TRUE	A8K1J3		UV excision repair protein RAD23	unreviewed	3	AVEYLLTGIPGSPEPEHGSVQESQVSEQPATEAGENPLEFLR	S12(Phospho)	NA	1	High	12	30	9	33.1492	TRUE	FALSE	8 v 8	-0.130915	0.0369127	0.590248	4 v 4	0.00202453	0.991577	0.998436
TRUE	FALSE	B4DDB3		Phosphorylase b kinase regulatory subunit	unreviewed	2	NA	NA	NA	NA	High	10	14	1	24.2236	TRUE	FALSE	8 v 8	0.128775	0.0369189	0.590248	NA	NA	NA	NA
TRUE	TRUE	Q14839	CHD4	Chromodomain-helicase-DNA-binding protein 4 (CHD-4) (EC 3.6.4.12) (ATP-dependent helicase CHD4) (Mi-2 autoantigen 218 kDa protein) (Mi2-beta)	reviewed	5	QLGDSSGEGPEFVEEEEEVALRSDSEGSDYTPGK	S23(Phospho) S25(Phospho) S28(Phospho)	1	NA	High	26	39	16	16.2134	TRUE	FALSE	8 v 8	-0.0902427	0.0370107	0.590248	4 v 4	-0.0909333	0.742296	0.94116
TRUE	FALSE	A0A2S1CVU8	HBB	Beta-globin (Fragment)	unreviewed	1	NA	NA	NA	NA	High	5	305	1	83.6364	TRUE	FALSE	8 v 8	-0.99117	0.037044	0.590248	NA	NA	NA	NA
TRUE	FALSE	Q9BXR0	QTRT1	Queuine tRNA-ribosyltransferase catalytic subunit 1 (EC 2.4.2.29) (Guanine insertion enzyme) (tRNA-guanine transglycosylase)	reviewed	5	NA	NA	NA	NA	High	4	5	4	12.4069	TRUE	FALSE	8 v 8	0.155565	0.0370459	0.590248	NA	NA	NA	NA
TRUE	FALSE	E0WMV9	HLA-B	MHC class I antigen (Fragment)	unreviewed	1	NA	NA	NA	NA	High	2	3	1	6.95971	TRUE	FALSE	8 v 8	-0.237188	0.0372267	0.590248	NA	NA	NA	NA
TRUE	FALSE	P62847	RPS24	40S ribosomal protein S24 (Small ribosomal subunit protein eS24)	reviewed	5	NA	NA	NA	NA	High	6	18	6	43.609	TRUE	FALSE	8 v 8	-0.150631	0.037234	0.590248	NA	NA	NA	NA
TRUE	TRUE	P51532	SMARCA4	Transcription activator BRG1 (EC 3.6.4.-) (ATP-dependent helicase SMARCA4) (BRG1-associated factor 190A) (BAF190A) (Mitotic growth and transcription activator) (Protein BRG-1) (Protein brahma homolog 1) (SNF2-beta) (SWI/SNF-related matrix-associated actin-dependent regulator of chromatin subfamily A member 4)	reviewed	5	QKIEKEDDSEGEESEEEEEGEEEGSESESR	S14(Phospho) S9(Phospho) Ambiguous	1	1	High	3	5	3	1.76078	TRUE	FALSE	8 v 8	-0.190442	0.0373312	0.590248	8 v 8	0.0206247	0.826556	0.963318
TRUE	TRUE	Q9ULE0	WWC3	Protein WWC3	reviewed	4	SDSDSSTLPR	S3(Phospho)	1	1	High	7	9	6	6.68498	TRUE	FALSE	8 v 8	-0.202908	0.0373625	0.590248	8 v 8	0.231099	0.099565	0.709904
TRUE	FALSE	P07203	GPX1	Glutathione peroxidase 1 (GPx-1) (GSHPx-1) (EC 1.11.1.9) (Cellular glutathione peroxidase)	reviewed	5	NA	NA	NA	NA	High	9	23	9	50.7389	TRUE	FALSE	8 v 8	-0.16852	0.0374292	0.590248	NA	NA	NA	NA
TRUE	TRUE	O43432	EIF4G3	Eukaryotic translation initiation factor 4 gamma 3 (eIF-4-gamma 3) (eIF-4G 3) (eIF4G 3) (eIF-4-gamma II) (eIF4GII)	reviewed	5	LDFIESDSPCSSEALSK	S6(Phospho)	1	NA	High	11	20	3	6.30915	TRUE	FALSE	8 v 8	0.167498	0.0374606	0.590248	4 v 4	-0.274974	0.251529	0.789334
TRUE	TRUE	P49321	NASP	Nuclear autoantigenic sperm protein (NASP)	reviewed	5	KPEEESPRKDDAK	S6(Phospho)	1	NA	High	6	10	6	12.1827	TRUE	FALSE	8 v 8	-0.136937	0.037543	0.590248	4 v 4	0.101567	0.252966	0.789334
TRUE	TRUE	G3V4C1	HNRNPC	Heterogeneous nuclear ribonucleoproteins C1/C2	unreviewed	1	EAEEGEDDRDSANGEDDS	S11(Phospho)	1	NA	High	18	64	8	50.3425	TRUE	FALSE	8 v 8	-0.116922	0.0375523	0.590248	4 v 4	-0.0840046	0.710486	0.934434
TRUE	FALSE	P62308	SNRPG	Small nuclear ribonucleoprotein G (snRNP-G) (Sm protein G) (Sm-G) (SmG)	reviewed	5	NA	NA	NA	NA	High	2	4	2	25	TRUE	FALSE	8 v 8	-0.137897	0.0380403	0.590248	NA	NA	NA	NA
TRUE	FALSE	P49754	VPS41	Vacuolar protein sorting-associated protein 41 homolog (S53)	reviewed	5	NA	NA	NA	NA	High	5	5	5	7.37705	TRUE	FALSE	8 v 8	0.159085	0.0380708	0.590248	NA	NA	NA	NA
TRUE	TRUE	B4DY08	HNRNPC	Heterogeneous nuclear ribonucleoproteins C1/C2 (cDNA FLJ53542, highly similar to Heterogeneous nuclear ribonucleoproteins C)	unreviewed	1	MESEGGADDSAEEGDLLDDDDNEDRGDDQVK	S10(Phospho)	1	1	High	19	66	9	53.125	TRUE	FALSE	8 v 8	-0.115261	0.0381763	0.590248	8 v 8	-0.046442	0.457402	0.869514
TRUE	TRUE	B2R5W2	HNRNPC	Heterogeneous nuclear ribonucleoproteins C1/C2 (cDNA, FLJ92657, highly similar to Homo sapiens heterogeneous nuclear ribonucleoprotein C (C1/C2) (HNRPC), transcript variant 2, mRNA)	unreviewed	1	MESEGGADDSAEEGDLLDDDDNEDRGDDQLELIK	S10(Phospho)	NA	1	High	19	66	9	52.7586	TRUE	FALSE	8 v 8	-0.115261	0.0381763	0.590248	4 v 4	-0.0740078	0.70825	0.933965
TRUE	TRUE	Q13459	MYO9B	Unconventional myosin-IXb (Unconventional myosin-9b)	reviewed	5	LPELDPRGSDEENLDSETSASTESLLEER	S9(Phospho) Ambiguous Ambiguous	NA	1	High	29	48	29	15.299	TRUE	FALSE	8 v 8	-0.055399	0.0383363	0.590248	4 v 4	-0.0852221	0.776044	0.949231
TRUE	FALSE	Q16092	factor IX	Factor IX protein (Fragment)	unreviewed	1	NA	NA	NA	NA	Medium	1	1	1	36	TRUE	FALSE	4 v 4	1.13438	0.0384525	0.590248	NA	NA	NA	NA
TRUE	FALSE	Q8NE09	RGS22	Regulator of G-protein signaling 22 (RGS22)	reviewed	4	NA	NA	NA	NA	Medium	2	2	1	1.26582	TRUE	FALSE	4 v 4	0.497591	0.038891	0.590248	NA	NA	NA	NA
TRUE	TRUE	A0A0J9YX62	DNAJB6	DnaJ homolog subfamily B member 6	unreviewed	2	EAAVEQAQSETSLGAR	S12(Phospho)	NA	1	High	6	11	5	15.5689	TRUE	FALSE	8 v 8	0.0850977	0.0388986	0.590248	4 v 4	-0.0655688	0.142365	0.727037
TRUE	TRUE	O75190	DNAJB6	DnaJ homolog subfamily B member 6 (HHDJ1) (Heat shock protein J2) (HSJ-2) (MRJ) (MSJ-1)	reviewed	5	HAPHCLSEEEGEQDRPR	S7(Phospho)	NA	1	High	7	12	6	20.5521	TRUE	FALSE	8 v 8	0.0850977	0.0388986	0.590248	4 v 4	-0.0388962	0.706777	0.933965
TRUE	FALSE	P52435	POLR2J	DNA-directed RNA polymerase II subunit RPB11-a (RNA polymerase II subunit B11-a) (RPB11a) (DNA-directed RNA polymerase II subunit J-1) (RNA polymerase II 13.3 kDa subunit)	reviewed	5	NA	NA	NA	NA	High	3	4	3	26.4957	TRUE	FALSE	8 v 8	-0.156976	0.0389639	0.590248	NA	NA	NA	NA
TRUE	FALSE	Q9UBX1	CTSF	Cathepsin F (CATSF) (EC 3.4.22.41)	reviewed	5	NA	NA	NA	NA	High	15	29	14	31.405	TRUE	FALSE	8 v 8	0.135672	0.0390401	0.590248	NA	NA	NA	NA
TRUE	FALSE	P78328		HP47 protein (Fragment)	unreviewed	1	NA	NA	NA	NA	Medium	1	6	1	23.0769	TRUE	FALSE	8 v 8	0.323458	0.0392045	0.590248	NA	NA	NA	NA
TRUE	FALSE	Q59ET0		1,4-alpha-glucan branching enzyme (EC 2.4.1.18) (Fragment)	unreviewed	2	NA	NA	NA	NA	High	27	65	27	38.8594	TRUE	FALSE	8 v 8	0.0898208	0.0392691	0.590248	NA	NA	NA	NA
TRUE	FALSE	P04921	GYPC	Glycophorin-C (Glycoconnectin) (Glycophorin-D) (GPD) (Glycoprotein beta) (PAS-2') (Sialoglycoprotein D) (CD antigen CD236)	reviewed	5	NA	NA	NA	NA	High	2	5	2	27.3438	TRUE	FALSE	8 v 8	-0.417195	0.039311	0.590248	NA	NA	NA	NA
TRUE	TRUE	Q86W56	PARG	Poly(ADP-ribose) glycohydrolase (EC 3.2.1.143)	reviewed	5	SPQNDDHSDTDSEENRDNQQFLTTVK	S1(Phospho) Ambiguous Ambiguous	NA	1	High	1	1	1	1.12705	TRUE	FALSE	4 v 4	0.127359	0.0394565	0.590248	0 v 0	NA	NA	NA
TRUE	FALSE	P62318	SNRPD3	Small nuclear ribonucleoprotein Sm D3 (Sm-D3) (snRNP core protein D3)	reviewed	5	NA	NA	NA	NA	High	4	15	4	36.5079	TRUE	FALSE	8 v 8	-0.115262	0.0394808	0.590248	NA	NA	NA	NA
TRUE	FALSE	Q06323	PSME1	Proteasome activator complex subunit 1 (11S regulator complex subunit alpha) (REG-alpha) (Activator of multicatalytic protease subunit 1) (Interferon gamma up-regulated I-5111 protein) (IGUP I-5111) (Proteasome activator 28 subunit alpha) (PA28a) (PA28alpha)	reviewed	5	NA	NA	NA	NA	High	21	60	21	73.494	TRUE	FALSE	8 v 8	-0.127666	0.0396981	0.590248	NA	NA	NA	NA
TRUE	FALSE	B4DHZ3		cDNA FLJ61266	unreviewed	1	NA	NA	NA	NA	High	2	2	2	7.33333	TRUE	FALSE	4 v 4	0.285609	0.0397097	0.590248	NA	NA	NA	NA
TRUE	FALSE	P41091	EIF2S3	Eukaryotic translation initiation factor 2 subunit 3 (EC 3.6.5.3) (Eukaryotic translation initiation factor 2 subunit gamma X) (eIF-2-gamma X) (eIF-2gX)	reviewed	5	NA	NA	NA	NA	High	18	35	18	47.2458	TRUE	FALSE	8 v 8	-0.0695874	0.0397378	0.590248	NA	NA	NA	NA
TRUE	FALSE	P05154	SERPINA5	Plasma serine protease inhibitor (Acrosomal serine protease inhibitor) (Plasminogen activator inhibitor 3) (PAI-3) (PAI3) (Protein C inhibitor) (PCI) (Serpin A5)	reviewed	5	NA	NA	NA	NA	High	15	43	14	35.2217	TRUE	FALSE	8 v 8	0.368807	0.0398488	0.590248	NA	NA	NA	NA
TRUE	FALSE	Q58FF6	HSP90AB4P	Putative heat shock protein HSP 90-beta 4	reviewed	3	NA	NA	NA	NA	High	6	24	2	13.2673	TRUE	FALSE	4 v 4	0.422535	0.0399216	0.590248	NA	NA	NA	NA
TRUE	FALSE	Q8TBX8	PIP4K2C	Phosphatidylinositol 5-phosphate 4-kinase type-2 gamma (EC 2.7.1.149) (Phosphatidylinositol 5-phosphate 4-kinase type II gamma) (PI(5)P 4-kinase type II gamma) (PIP4KII-gamma)	reviewed	5	NA	NA	NA	NA	High	10	19	9	21.8527	TRUE	FALSE	8 v 8	0.102766	0.0403557	0.590248	NA	NA	NA	NA
TRUE	FALSE	Q6ZRP7	QSOX2	Sulfhydryl oxidase 2 (EC 1.8.3.2) (Neuroblastoma-derived sulfhydryl oxidase) (Quiescin Q6-like protein 1)	reviewed	5	NA	NA	NA	NA	High	1	2	1	2.29226	TRUE	FALSE	8 v 8	0.386747	0.0406166	0.590248	NA	NA	NA	NA
TRUE	TRUE	Q92625	ANKS1A	Ankyrin repeat and SAM domain-containing protein 1A (Odin)	reviewed	5	SPSFASEWDEIEK	S1(Phospho) S6(Phospho)	1	NA	High	8	13	8	7.84832	TRUE	FALSE	8 v 8	0.120717	0.040627	0.590248	4 v 4	-0.0875207	0.749264	0.942879
TRUE	FALSE	A0MZ66	SHTN1	Shootin-1 (Shootin1)	reviewed	5	NA	NA	NA	NA	High	5	13	5	8.71632	TRUE	FALSE	8 v 8	-0.530926	0.0408182	0.590248	NA	NA	NA	NA
TRUE	FALSE	Q9BTV4	TMEM43	Transmembrane protein 43 (Protein LUMA)	reviewed	5	NA	NA	NA	NA	High	20	59	4	52.5	TRUE	FALSE	8 v 8	0.0890919	0.0409235	0.590248	NA	NA	NA	NA
TRUE	FALSE	Q9C0E2	XPO4	Exportin-4 (Exp4)	reviewed	4	NA	NA	NA	NA	High	2	2	2	1.73762	TRUE	FALSE	4 v 4	0.125689	0.0409473	0.590248	NA	NA	NA	NA
TRUE	FALSE	P13674	P4HA1	Prolyl 4-hydroxylase subunit alpha-1 (4-PH alpha-1) (EC 1.14.11.2) (Procollagen-proline,2-oxoglutarate-4-dioxygenase subunit alpha-1)	reviewed	5	NA	NA	NA	NA	High	18	34	1	34.2697	TRUE	FALSE	4 v 4	0.297061	0.0409618	0.590248	NA	NA	NA	NA
TRUE	FALSE	Q99985	SEMA3C	Semaphorin-3C (Semaphorin-E) (Sema E)	reviewed	5	NA	NA	NA	NA	High	7	14	5	7.45672	TRUE	FALSE	8 v 8	0.24971	0.0409734	0.590248	NA	NA	NA	NA
TRUE	FALSE	A0A5C0C6J9	HLA-A	MHC class I antigen	unreviewed	2	NA	NA	NA	NA	High	8	17	1	23.5616	TRUE	FALSE	8 v 8	-0.117896	0.0410253	0.590248	NA	NA	NA	NA
TRUE	TRUE	Q96F63	CCDC97	Coiled-coil domain-containing protein 97	reviewed	1	LLQQQEEEEACLEEEEEEEDSDEEDQR	S21(Phospho)	1	NA	High	1	1	1	2.91545	TRUE	FALSE	4 v 4	0.18906	0.0412774	0.590248	4 v 4	-0.330254	0.0358483	0.634788
TRUE	FALSE	Q9NSD9	FARSB	Phenylalanine--tRNA ligase beta subunit (EC 6.1.1.20) (Phenylalanyl-tRNA synthetase beta subunit) (PheRS)	reviewed	5	NA	NA	NA	NA	High	21	43	20	31.0696	TRUE	FALSE	8 v 8	-0.0906244	0.0415733	0.590248	NA	NA	NA	NA
TRUE	FALSE	Q96S86	HAPLN3	Hyaluronan and proteoglycan link protein 3	reviewed	3	NA	NA	NA	NA	High	14	46	12	39.1667	TRUE	FALSE	8 v 8	0.38958	0.0417624	0.590248	NA	NA	NA	NA
TRUE	TRUE	P23497	SP100	Nuclear autoantigen Sp-100 (Nuclear dot-associated Sp100 protein) (Speckled 100 kDa)	reviewed	5	VIGQDHDFSESSEEEAPAEASSGALR	S11(Phospho) S12(Phospho)	1	NA	High	16	46	9	13.8794	TRUE	FALSE	8 v 8	-0.16115	0.0418921	0.590248	4 v 4	0.0818714	0.646231	0.915655
TRUE	FALSE	Q86Y39	NDUFA11	NADH dehydrogenase [ubiquinone] 1 alpha subcomplex subunit 11 (Complex I-B14.7) (CI-B14.7) (NADH-ubiquinone oxidoreductase subunit B14.7)	reviewed	5	NA	NA	NA	NA	High	4	5	4	43.9716	TRUE	FALSE	8 v 8	-0.144716	0.0419049	0.590248	NA	NA	NA	NA
TRUE	FALSE	P28289	TMOD1	Tropomodulin-1 (Erythrocyte tropomodulin) (E-Tmod)	reviewed	5	NA	NA	NA	NA	High	19	39	18	53.2033	TRUE	FALSE	8 v 8	-0.335277	0.0422639	0.590248	NA	NA	NA	NA
TRUE	FALSE	A0A5C2GKH9		IG c781_light_IGKV3-20_IGKJ1 (Fragment)	unreviewed	1	NA	NA	NA	NA	High	6	34	1	52.7778	TRUE	FALSE	8 v 8	0.511296	0.0423304	0.590248	NA	NA	NA	NA
TRUE	FALSE	Q03518	TAP1	Antigen peptide transporter 1 (APT1) (ATP-binding cassette sub-family B member 2) (Peptide supply factor 1) (Peptide transporter PSF1) (PSF-1) (Peptide transporter TAP1) (Peptide transporter involved in antigen processing 1) (Really interesting new gene 4 protein)	reviewed	5	NA	NA	NA	NA	High	5	7	5	7.79703	TRUE	FALSE	8 v 8	-0.180427	0.0423428	0.590248	NA	NA	NA	NA
TRUE	FALSE	O95639	CPSF4	Cleavage and polyadenylation specificity factor subunit 4 (Cleavage and polyadenylation specificity factor 30 kDa subunit) (CPSF 30 kDa subunit) (NS1 effector domain-binding protein 1) (Neb-1) (No arches homolog)	reviewed	5	NA	NA	NA	NA	Medium	1	1	1	4.46097	TRUE	FALSE	4 v 4	-0.111231	0.0423632	0.590248	NA	NA	NA	NA
TRUE	FALSE	Q9NZV1	CRIM1	Cysteine-rich motor neuron 1 protein (CRIM-1) (Cysteine-rich repeat-containing protein S52) [Cleaved into: Processed cysteine-rich motor neuron 1 protein]	reviewed	5	NA	NA	NA	NA	High	13	21	13	16.6023	TRUE	FALSE	8 v 8	0.170985	0.0424867	0.590248	NA	NA	NA	NA
TRUE	FALSE	Q01523	DEFA5	Defensin-5 (Defensin, alpha 5) (HD5(20-94)) [Cleaved into: HD5(23-94); HD5(29-94); HD5(56-94); HD5(63-94)]	reviewed	5	NA	NA	NA	NA	High	2	5	2	19.1489	TRUE	FALSE	8 v 8	0.125208	0.0426117	0.590248	NA	NA	NA	NA
TRUE	FALSE	O95232	LUC7L3	Luc7-like protein 3 (Cisplatin resistance-associated-overexpressed protein) (Luc7A) (Okadaic acid-inducible phosphoprotein OA48-18) (cAMP regulatory element-associated protein 1) (CRE-associated protein 1) (CREAP-1)	reviewed	5	NA	NA	NA	NA	High	5	8	5	12.037	TRUE	FALSE	8 v 8	-0.233214	0.0426128	0.590248	NA	NA	NA	NA
TRUE	FALSE	Q9Y2I1	NISCH	Nischarin (Imidazoline receptor 1) (I-1) (IR1) (Imidazoline receptor antisera-selected protein) (hIRAS) (Imidazoline-1 receptor) (I1R) (Imidazoline-1 receptor candidate protein) (I-1 receptor candidate protein) (I1R candidate protein)	reviewed	5	NA	NA	NA	NA	High	3	3	3	1.8617	TRUE	FALSE	4 v 4	-0.103017	0.0428148	0.590248	NA	NA	NA	NA
TRUE	FALSE	P21953	BCKDHB	2-oxoisovalerate dehydrogenase subunit beta, mitochondrial (EC 1.2.4.4) (Branched-chain alpha-keto acid dehydrogenase E1 component beta chain) (BCKDE1B) (BCKDH E1-beta)	reviewed	5	NA	NA	NA	NA	High	8	14	8	21.9388	TRUE	FALSE	8 v 8	-0.126639	0.0428343	0.590248	NA	NA	NA	NA
TRUE	FALSE	S4R3N1	HSPE1-MOB4	10 kDa heat shock protein, mitochondrial (Chaperonin 10)	unreviewed	2	NA	NA	NA	NA	High	11	34	6	36.7816	TRUE	FALSE	8 v 8	-0.0504099	0.0428383	0.590248	NA	NA	NA	NA
TRUE	FALSE	O94919	ENDOD1	Endonuclease domain-containing 1 protein (EC 3.1.30.-)	reviewed	4	NA	NA	NA	NA	High	12	34	12	34.2	TRUE	FALSE	8 v 8	0.087864	0.0429957	0.590248	NA	NA	NA	NA
TRUE	FALSE	A0A024R7D2	SLC44A2	Solute carrier family 44, member 2, isoform CRA_a	unreviewed	1	NA	NA	NA	NA	High	13	28	2	20.6799	TRUE	FALSE	8 v 8	0.162803	0.0430954	0.590248	NA	NA	NA	NA
TRUE	TRUE	K7EP67	EFTUD2	116 kDa U5 small nuclear ribonucleoprotein component (Fragment)	unreviewed	1	RVVYSAFLMIVPGDPLDK	Ambiguous	NA	1	High	13	21	12	71.7489	TRUE	FALSE	8 v 8	-0.109138	0.0433313	0.590248	4 v 4	0.0876059	0.662702	0.919673
TRUE	FALSE	Q8ND24	RNF214	RING finger protein 214	reviewed	2	NA	NA	NA	NA	High	5	40	4	5.26316	TRUE	FALSE	8 v 8	0.106052	0.0433337	0.590248	NA	NA	NA	NA
TRUE	TRUE	P40222	TXLNA	Alpha-taxilin	reviewed	5	RPEGPGAQAPSSPR	S12(Phospho)	1	2	High	14	20	13	28.022	TRUE	FALSE	8 v 8	0.103182	0.0434221	0.590248	8 v 8	-0.227551	0.0547254	0.662655
TRUE	FALSE	P08579	SNRPB2	U2 small nuclear ribonucleoprotein B'' (U2 snRNP B'')	reviewed	5	NA	NA	NA	NA	High	5	8	3	24	TRUE	FALSE	8 v 8	-0.103162	0.0435192	0.590248	NA	NA	NA	NA
TRUE	FALSE	Q8NHG7	SVIP	Small VCP/p97-interacting protein	reviewed	5	NA	NA	NA	NA	High	3	4	3	41.5584	TRUE	FALSE	8 v 8	0.116459	0.0435734	0.590248	NA	NA	NA	NA
TRUE	TRUE	P06733	ENO1	Alpha-enolase (EC 4.2.1.11) (2-phospho-D-glycerate hydro-lyase) (C-myc promoter-binding protein) (Enolase 1) (MBP-1) (MPB-1) (Non-neural enolase) (NNE) (Phosphopyruvate hydratase) (Plasminogen-binding protein)	reviewed	5	AAVPSGASTGIYEALELR	Ambiguous	NA	1	High	37	373	20	76.2673	TRUE	FALSE	8 v 8	0.138941	0.0436639	0.590248	4 v 4	0.00592918	0.979514	0.994926
TRUE	FALSE	P12270	TPR	Nucleoprotein TPR (Megator) (NPC-associated intranuclear protein) (Translocated promoter region protein)	reviewed	5	NA	NA	NA	NA	High	58	84	40	24.7567	TRUE	FALSE	8 v 8	-0.140487	0.0437097	0.590248	NA	NA	NA	NA
TRUE	FALSE	Q13190	STX5	Syntaxin-5	reviewed	5	NA	NA	NA	NA	High	3	4	3	7.60563	TRUE	FALSE	8 v 8	-0.180546	0.0439198	0.590248	NA	NA	NA	NA
TRUE	TRUE	P05114	HMGN1	Non-histone chromosomal protein HMG-14 (High mobility group nucleosome-binding domain-containing protein 1)	reviewed	5	TEESPASDEAGEK	Ambiguous	NA	1	High	5	15	3	32	TRUE	FALSE	8 v 8	-0.110985	0.043988	0.590248	4 v 4	-0.0416215	0.259361	0.791106
TRUE	FALSE	Q562Q6	ACT	Actin-like protein (Fragment)	unreviewed	1	NA	NA	NA	NA	High	3	77	1	27.1845	TRUE	FALSE	8 v 8	0.191121	0.0440853	0.590248	NA	NA	NA	NA
TRUE	FALSE	Q9UBQ5	EIF3K	Eukaryotic translation initiation factor 3 subunit K (eIF3k) (Eukaryotic translation initiation factor 3 subunit 12) (Muscle-specific gene M9 protein) (PLAC-24) (eIF-3 p25) (eIF-3 p28)	reviewed	5	NA	NA	NA	NA	High	5	9	5	27.5229	TRUE	FALSE	8 v 8	-0.0876523	0.044306	0.590248	NA	NA	NA	NA
TRUE	FALSE	O75390	CS	Citrate synthase, mitochondrial (EC 2.3.3.1) (Citrate (Si)-synthase)	reviewed	5	NA	NA	NA	NA	High	13	40	12	25.5365	TRUE	FALSE	8 v 8	-0.101912	0.044354	0.590248	NA	NA	NA	NA
TRUE	FALSE	A8K3B9		Reticulon	unreviewed	1	NA	NA	NA	NA	High	7	28	2	34.1346	TRUE	FALSE	8 v 8	0.1854	0.0444135	0.590248	NA	NA	NA	NA
TRUE	TRUE	P68366	TUBA4A	Tubulin alpha-4A chain (Alpha-tubulin 1) (Testis-specific alpha-tubulin) (Tubulin H2-alpha) (Tubulin alpha-1 chain)	reviewed	5	SIQFVDWCPTGFK	S1(Phospho)	2	2	High	23	286	4	61.1607	TRUE	FALSE	8 v 8	0.11002	0.0444544	0.590248	8 v 8	-0.0339375	0.566146	0.898974
TRUE	FALSE	A0A5C2GSG6		IG c267_light_IGKV2D-28_IGKJ2 (Fragment)	unreviewed	1	NA	NA	NA	NA	High	3	5	2	42.7273	TRUE	FALSE	8 v 8	0.176145	0.0444834	0.590248	NA	NA	NA	NA
TRUE	TRUE	Q53SB6	DNPEP	Aspartyl aminopeptidase (EC 3.4.11.21)	unreviewed	2	MSGHSPTR	Ambiguous	NA	1	High	12	27	3	23.9175	TRUE	FALSE	8 v 8	0.104756	0.0448627	0.590248	4 v 4	-0.124408	0.164369	0.74305
TRUE	FALSE	Q9ULA0	DNPEP	Aspartyl aminopeptidase (EC 3.4.11.21)	reviewed	5	NA	NA	NA	NA	High	12	27	3	24.4211	TRUE	FALSE	8 v 8	0.104756	0.0448627	0.590248	NA	NA	NA	NA
TRUE	TRUE	Q14766	LTBP1	Latent-transforming growth factor beta-binding protein 1 (LTBP-1) (Transforming growth factor beta-1-binding protein 1) (TGF-beta1-BP-1)	reviewed	5	GFVPAGESSSEAGGENYK	S8(Phospho)	NA	1	High	43	144	6	28.2394	TRUE	FALSE	8 v 8	0.102235	0.0449892	0.590248	4 v 4	0.0523672	0.742652	0.94116
TRUE	FALSE	E9PI47	EFEMP2	EGF-containing fibulin-like extracellular matrix protein 2 (Fragment)	unreviewed	1	NA	NA	NA	NA	High	2	6	1	23.6842	TRUE	FALSE	8 v 8	-0.127891	0.0450304	0.590248	NA	NA	NA	NA
TRUE	FALSE	A1L2Z2	MYH14	MYH14 protein (Myosin-14)	unreviewed	1	NA	NA	NA	NA	High	9	31	1	13.1661	TRUE	FALSE	4 v 4	0.301369	0.0450458	0.590248	NA	NA	NA	NA
TRUE	FALSE	Q9H845	ACAD9	Complex I assembly factor ACAD9, mitochondrial (Acyl-CoA dehydrogenase family member 9) (ACAD-9) (EC 1.3.8.-)	reviewed	5	NA	NA	NA	NA	High	8	14	8	14.1707	TRUE	FALSE	8 v 8	-0.0831832	0.0454092	0.590248	NA	NA	NA	NA
TRUE	FALSE	P04839	CYBB	Cytochrome b-245 heavy chain (EC 1.-.-.-) (CGD91-phox) (Cytochrome b(558) subunit beta) (Cytochrome b558 subunit beta) (Heme-binding membrane glycoprotein gp91phox) (NADPH oxidase 2) (Neutrophil cytochrome b 91 kDa polypeptide) (Superoxide-generating NADPH oxidase heavy chain subunit) (gp91-1) (gp91-phox) (p22 phagocyte B-cytochrome)	reviewed	5	NA	NA	NA	NA	High	5	6	5	10.1754	TRUE	FALSE	8 v 8	-0.49371	0.0455757	0.590248	NA	NA	NA	NA
TRUE	FALSE	Q9BPU6	DPYSL5	Dihydropyrimidinase-related protein 5 (DRP-5) (CRMP3-associated molecule) (CRAM) (Collapsin response mediator protein 5) (CRMP-5) (UNC33-like phosphoprotein 6) (ULIP-6)	reviewed	5	NA	NA	NA	NA	Medium	1	5	1	1.24113	TRUE	FALSE	8 v 8	-0.171018	0.0455798	0.590248	NA	NA	NA	NA
TRUE	FALSE	Q6YHK3	CD109	CD109 antigen (150 kDa TGF-beta-1-binding protein) (C3 and PZP-like alpha-2-macroglobulin domain-containing protein 7) (Platelet-specific Gov antigen) (p180) (r150) (CD antigen CD109)	reviewed	5	NA	NA	NA	NA	High	39	106	38	28.7197	TRUE	FALSE	8 v 8	0.142822	0.0456389	0.590248	NA	NA	NA	NA
TRUE	TRUE	Q5SQH4	DBP2	RNA helicase (EC 3.6.4.13)	unreviewed	2	LLEDSEESSEETVSR	S5(Phospho) S8(Phospho)	1	1	High	1	1	1	1.72911	TRUE	FALSE	4 v 4	-0.247215	0.0456511	0.590248	4 v 4	0.17359	0.47411	0.879402
TRUE	FALSE	P60981	DSTN	Destrin (Actin-depolymerizing factor) (ADF)	reviewed	5	NA	NA	NA	NA	High	20	214	18	82.4242	TRUE	FALSE	8 v 8	0.121968	0.0456996	0.590248	NA	NA	NA	NA
TRUE	TRUE	D6RTK6	PRUNE2	Prune homolog 2	unreviewed	1	ADGENPDILTHCEHDSNSQASDSPDICHDSEAK	S16(Phospho) S21(Phospho)	NA	1	High	48	81	48	20.6401	TRUE	FALSE	8 v 8	0.102947	0.045796	0.590248	4 v 4	0.0116944	0.915448	0.978394
TRUE	FALSE	P07919	UQCRH	Cytochrome b-c1 complex subunit 6, mitochondrial (Complex III subunit 6) (Complex III subunit VIII) (Cytochrome c1 non-heme 11 kDa protein) (Mitochondrial hinge protein) (Ubiquinol-cytochrome c reductase complex 11 kDa protein)	reviewed	5	NA	NA	NA	NA	High	4	12	4	43.956	TRUE	FALSE	8 v 8	-0.104655	0.0460098	0.590248	NA	NA	NA	NA
TRUE	TRUE	Q01105	SET	Protein SET (HLA-DR-associated protein II) (Inhibitor of granzyme A-activated DNase) (IGAAD) (PHAPII) (Phosphatase 2A inhibitor I2PP2A) (I-2PP2A) (Template-activating factor I) (TAF-I)	reviewed	5	RQSPLPPQK	S3(Phospho)	2	NA	High	8	25	8	30.6897	TRUE	FALSE	8 v 8	-0.140479	0.0460502	0.590248	4 v 4	-0.00190117	0.819542	0.9621
TRUE	FALSE	Q7Z4P5	GDF7	Growth/differentiation factor 7 (GDF-7)	reviewed	5	NA	NA	NA	NA	High	3	4	3	8.22222	TRUE	FALSE	8 v 8	0.284292	0.0462519	0.591038	NA	NA	NA	NA
TRUE	FALSE	Q15397	PUM3	Pumilio homolog 3 (HBV X-transactivated gene 5 protein) (HBV XAg-transactivated protein 5) (Minor histocompatibility antigen HA-8) (HLA-HA8)	reviewed	5	NA	NA	NA	NA	High	2	3	2	2.31481	TRUE	FALSE	8 v 8	-1.27073	0.0462636	0.591038	NA	NA	NA	NA
TRUE	TRUE	Q14161	GIT2	ARF GTPase-activating protein GIT2 (ARF GAP GIT2) (Cool-interacting tyrosine-phosphorylated protein 2) (CAT-2) (CAT2) (G protein-coupled receptor kinase-interactor 2) (GRK-interacting protein 2)	reviewed	5	SALVTSSSSLPSFPSTLSWSR	S15(Phospho) S9(Phospho) Ambiguous	1	NA	High	18	33	14	21.3439	TRUE	FALSE	8 v 8	-0.0569774	0.0463468	0.591038	4 v 4	0.0684313	0.767445	0.948399
TRUE	FALSE	P05362	ICAM1	Intercellular adhesion molecule 1 (ICAM-1) (Major group rhinovirus receptor) (CD antigen CD54)	reviewed	5	NA	NA	NA	NA	High	4	6	4	7.70677	TRUE	FALSE	8 v 8	-0.577028	0.0466494	0.591253	NA	NA	NA	NA
TRUE	FALSE	P20645	M6PR	Cation-dependent mannose-6-phosphate receptor (CD Man-6-P receptor) (CD-MPR) (46 kDa mannose 6-phosphate receptor) (MPR 46)	reviewed	5	NA	NA	NA	NA	High	7	20	7	21.6606	TRUE	FALSE	8 v 8	-0.0824352	0.0466654	0.591253	NA	NA	NA	NA
TRUE	FALSE	Q96S52	PIGS	GPI transamidase component PIG-S (Phosphatidylinositol-glycan biosynthesis class S protein)	reviewed	5	NA	NA	NA	NA	High	3	6	3	4.14414	TRUE	FALSE	8 v 8	-0.082014	0.0468625	0.591253	NA	NA	NA	NA
TRUE	FALSE	Q15847	ADIRF	Adipogenesis regulatory factor (Adipogenesis factor rich in obesity) (Adipose most abundant gene transcript 2 protein) (Adipose-specific protein 2) (apM-2)	reviewed	5	NA	NA	NA	NA	High	5	61	5	86.8421	TRUE	FALSE	8 v 8	0.217086	0.0469711	0.591663	NA	NA	NA	NA
TRUE	FALSE	P37108	SRP14	Signal recognition particle 14 kDa protein (SRP14) (18 kDa Alu RNA-binding protein)	reviewed	5	NA	NA	NA	NA	High	5	13	5	27.9412	TRUE	FALSE	8 v 8	-0.113906	0.0470705	0.592132	NA	NA	NA	NA
TRUE	TRUE	Q15523		Serine/threonine protein kinase	unreviewed	1	TDISNFDEEFTGEAPTLSPPR	S18(Phospho)	1	1	High	5	9	3	10.0209	TRUE	FALSE	8 v 8	-0.102885	0.0470778	0.592132	8 v 8	0.163097	0.00653489	0.500569
TRUE	TRUE	P26368	U2AF2	Splicing factor U2AF 65 kDa subunit (U2 auxiliary factor 65 kDa subunit) (hU2AF(65)) (hU2AF65) (U2 snRNP auxiliary factor large subunit)	reviewed	5	EEHGGLIRSPR	S9(Phospho)	1	2	High	12	21	12	36.6316	TRUE	FALSE	8 v 8	-0.140046	0.0471825	0.592643	8 v 8	0.00876319	0.880707	0.973474
TRUE	FALSE	P35573	AGL	Glycogen debranching enzyme (Glycogen debrancher) [Includes: 4-alpha-glucanotransferase (EC 2.4.1.25) (Oligo-1,4-1,4-glucantransferase); Amylo-alpha-1,6-glucosidase (Amylo-1,6-glucosidase) (EC 3.2.1.33) (Dextrin 6-alpha-D-glucosidase)]	reviewed	5	NA	NA	NA	NA	High	50	90	50	35.1828	TRUE	FALSE	8 v 8	0.0979189	0.0473519	0.592768	NA	NA	NA	NA
TRUE	FALSE	O75387	SLC43A1	Large neutral amino acids transporter small subunit 3 (L-type amino acid transporter 3) (Prostate cancer overexpressed gene 1 protein) (Solute carrier family 43 member 1)	reviewed	5	NA	NA	NA	NA	Medium	1	1	1	1.61002	TRUE	FALSE	4 v 4	-0.175519	0.047421	0.592768	NA	NA	NA	NA
TRUE	FALSE	P78527	PRKDC	DNA-dependent protein kinase catalytic subunit (DNA-PK catalytic subunit) (DNA-PKcs) (EC 2.7.11.1) (DNPK1) (p460)	reviewed	5	NA	NA	NA	NA	High	109	196	107	27.689	TRUE	FALSE	8 v 8	-0.0935641	0.0474427	0.592768	NA	NA	NA	NA
TRUE	FALSE	Q8IWB7	WDFY1	WD repeat and FYVE domain-containing protein 1 (FYVE domain-containing protein localized to endosomes 1) (FENS-1) (Phosphoinositide-binding protein 1) (WD40- and FYVE domain-containing protein 1) (Zinc finger FYVE domain-containing protein 17)	reviewed	5	NA	NA	NA	NA	High	11	20	11	30.9756	TRUE	FALSE	8 v 8	-0.0768249	0.0474709	0.592768	NA	NA	NA	NA
TRUE	FALSE	Q9UL15	BAG5	BAG family molecular chaperone regulator 5 (BAG-5) (Bcl-2-associated athanogene 5)	reviewed	5	NA	NA	NA	NA	High	5	9	5	12.7517	TRUE	FALSE	8 v 8	0.063351	0.0475696	0.593256	NA	NA	NA	NA
TRUE	TRUE	Q13625	TP53BP2	Apoptosis-stimulating of p53 protein 2 (Bcl2-binding protein) (Bbp) (Renal carcinoma antigen NY-REN-51) (Tumor suppressor p53-binding protein 2) (53BP2) (p53-binding protein 2) (p53BP2)	reviewed	5	KNQSSEDILR	S4(Phospho)	1	NA	High	2	3	2	1.8617	TRUE	FALSE	8 v 8	0.140287	0.0478894	0.59351	4 v 4	-0.0383458	0.818855	0.9621
TRUE	FALSE	Q96RP9	GFM1	Elongation factor G, mitochondrial (EF-Gmt) (Elongation factor G 1, mitochondrial) (mEF-G 1) (Elongation factor G1) (hEFG1)	reviewed	5	NA	NA	NA	NA	High	7	10	7	11.0519	TRUE	FALSE	8 v 8	-0.0981331	0.0479029	0.59351	NA	NA	NA	NA
TRUE	FALSE	Q16621	NFE2	Transcription factor NF-E2 45 kDa subunit (Leucine zipper protein NF-E2) (Nuclear factor, erythroid-derived 2 45 kDa subunit) (p45 NF-E2)	reviewed	5	NA	NA	NA	NA	Medium	1	1	1	1.87668	TRUE	FALSE	4 v 4	-0.205788	0.0480408	0.59351	NA	NA	NA	NA
TRUE	FALSE	Q7Z3B4	NUP54	Nucleoporin p54 (54 kDa nucleoporin)	reviewed	5	NA	NA	NA	NA	High	5	8	4	9.86193	TRUE	FALSE	8 v 8	-0.0731003	0.0480722	0.59351	NA	NA	NA	NA
TRUE	FALSE	Q02223	TNFRSF17	Tumor necrosis factor receptor superfamily member 17 (B-cell maturation protein) (CD antigen CD269)	reviewed	5	NA	NA	NA	NA	Medium	2	3	2	8.69565	TRUE	FALSE	8 v 8	-0.3178	0.0481167	0.59351	NA	NA	NA	NA
TRUE	FALSE	P52209	PGD	6-phosphogluconate dehydrogenase, decarboxylating (EC 1.1.1.44)	reviewed	5	NA	NA	NA	NA	High	19	51	6	39.7516	TRUE	FALSE	8 v 8	-0.126588	0.048206	0.59351	NA	NA	NA	NA
TRUE	FALSE	H0YEF7	PICALM	Phosphatidylinositol-binding clathrin assembly protein (Fragment)	unreviewed	2	NA	NA	NA	NA	High	5	13	1	18.543	TRUE	FALSE	4 v 4	0.368878	0.0482231	0.59351	NA	NA	NA	NA
TRUE	FALSE	Q04941	PLP2	Proteolipid protein 2 (Differentiation-dependent protein A4) (Intestinal membrane A4 protein)	reviewed	5	NA	NA	NA	NA	High	2	21	2	18.4211	TRUE	FALSE	8 v 8	0.0875923	0.0482286	0.59351	NA	NA	NA	NA
TRUE	FALSE	D3DNI2	PFN2	Profilin (Fragment)	unreviewed	2	NA	NA	NA	NA	High	6	29	4	16.7665	TRUE	FALSE	8 v 8	0.101358	0.0482722	0.59351	NA	NA	NA	NA
TRUE	TRUE	Q8IY52	DYNC1I1	DYNC1I1 protein	unreviewed	1	ETEALLQSIGISPEPPLVPTPMSPSSK	T20(Phospho)	1	NA	High	13	29	13	22.1338	TRUE	FALSE	8 v 8	0.110295	0.0483874	0.59351	4 v 4	0.180767	0.0816508	0.683583
TRUE	TRUE	O14576	DYNC1I1	Cytoplasmic dynein 1 intermediate chain 1 (Cytoplasmic dynein intermediate chain 1) (Dynein intermediate chain 1, cytosolic) (DH IC-1)	reviewed	5	ANRADSEEEGTVELSA	S6(Phospho)	1	NA	High	13	29	13	21.5504	TRUE	FALSE	8 v 8	0.110295	0.0483874	0.59351	4 v 4	0.126394	0.401501	0.844126
TRUE	TRUE	K7ELQ4	ATF7-NPFF	Cyclic AMP-dependent transcription factor ATF-7	unreviewed	2	AAAGPLDMSLPSTPDIK	S9(Phospho) T13(Phospho)	1	NA	High	2	2	2	5.83153	TRUE	FALSE	4 v 4	-0.0772835	0.0483953	0.59351	4 v 4	0.0821134	0.177778	0.751017
TRUE	FALSE	P17544	ATF7	Cyclic AMP-dependent transcription factor ATF-7 (cAMP-dependent transcription factor ATF-7) (Activating transcription factor 7) (Transcription factor ATF-A)	reviewed	5	NA	NA	NA	NA	High	2	2	2	5.46559	TRUE	FALSE	4 v 4	-0.0772835	0.0483953	0.59351	NA	NA	NA	NA
TRUE	FALSE	Q86TT1		Full-length cDNA clone CS0DD006YL02 of Neuroblastoma of Homo sapiens (human)	unreviewed	1	NA	NA	NA	NA	High	17	80	1	47.7333	TRUE	FALSE	8 v 8	-0.523023	0.0484745	0.593932	NA	NA	NA	NA
TRUE	FALSE	H7BY82	COL5A1	Collagen alpha-1(V) chain (Fragment)	unreviewed	1	NA	NA	NA	NA	High	4	8	1	28.5714	TRUE	FALSE	8 v 8	0.262571	0.0485316	0.594083	NA	NA	NA	NA
TRUE	TRUE	F8W914	RTN4	Reticulon	unreviewed	2	GSSGSVVVDLLYWR	S2(Phospho)	1	NA	High	10	39	1	56.2319	TRUE	FALSE	4 v 4	0.159717	0.0487389	0.594115	0 v 0	NA	NA	NA
TRUE	FALSE	Q9UGC6	RGS17	Regulator of G-protein signaling 17 (RGS17)	reviewed	5	NA	NA	NA	NA	High	2	3	1	9.52381	TRUE	FALSE	8 v 8	0.16667	0.0487391	0.594115	NA	NA	NA	NA
TRUE	FALSE	P23368	ME2	NAD-dependent malic enzyme, mitochondrial (NAD-ME) (EC 1.1.1.38) (Malic enzyme 2)	reviewed	5	NA	NA	NA	NA	High	13	26	12	24.4863	TRUE	FALSE	8 v 8	-0.125397	0.0488365	0.594115	NA	NA	NA	NA
TRUE	FALSE	Q9H0A0	NAT10	RNA cytidine acetyltransferase (EC 2.3.1.-) (18S rRNA cytosine acetyltransferase) (N-acetyltransferase 10) (N-acetyltransferase-like protein) (hALP)	reviewed	5	NA	NA	NA	NA	High	5	7	5	5.36585	TRUE	FALSE	8 v 8	-0.204238	0.0488395	0.594115	NA	NA	NA	NA
TRUE	TRUE	Q9UJX5	ANAPC4	Anaphase-promoting complex subunit 4 (APC4) (Cyclosome subunit 4)	reviewed	5	IKEEVLSESEAENQQAGAAALAPEIVIK	S7(Phospho)	NA	1	High	1	1	1	1.9802	TRUE	FALSE	4 v 4	-0.593633	0.0488543	0.594115	0 v 0	NA	NA	NA
TRUE	TRUE	Q16568	CARTPT	Cocaine- and amphetamine-regulated transcript protein [Cleaved into: CART(1-39); CART(42-89)]	reviewed	5	ALDIYSAVDDASHEK	S12(Phospho)	1	NA	High	9	37	9	57.7586	TRUE	FALSE	8 v 8	0.567557	0.0488661	0.594115	4 v 4	-0.26593	0.0399147	0.642275
TRUE	FALSE	Q10589	BST2	Bone marrow stromal antigen 2 (BST-2) (HM1.24 antigen) (Tetherin) (CD antigen CD317)	reviewed	5	NA	NA	NA	NA	High	4	11	4	18.8889	TRUE	FALSE	8 v 8	0.218075	0.0489262	0.594115	NA	NA	NA	NA
TRUE	FALSE	P83881	RPL36A	60S ribosomal protein L36a (60S ribosomal protein L44) (Cell growth-inhibiting gene 15 protein) (Cell migration-inducing gene 6 protein) (Large ribosomal subunit protein eL42)	reviewed	5	NA	NA	NA	NA	High	4	14	4	25.4717	TRUE	FALSE	8 v 8	-0.123376	0.048985	0.594115	NA	NA	NA	NA
TRUE	FALSE	Q13094	LCP2	Lymphocyte cytosolic protein 2 (SH2 domain-containing leukocyte protein of 76 kDa) (SLP-76 tyrosine phosphoprotein) (SLP76)	reviewed	5	NA	NA	NA	NA	High	1	1	1	1.87617	TRUE	FALSE	4 v 4	0.105757	0.0489994	0.594115	NA	NA	NA	NA
TRUE	FALSE	Q92581	SLC9A6	Sodium/hydrogen exchanger 6 (Na(+)/H(+) exchanger 6) (NHE-6) (Solute carrier family 9 member 6)	reviewed	5	NA	NA	NA	NA	High	4	7	4	7.92227	TRUE	FALSE	8 v 8	0.109812	0.049103	0.594115	NA	NA	NA	NA
TRUE	FALSE	P05165	PCCA	Propionyl-CoA carboxylase alpha chain, mitochondrial (PCCase subunit alpha) (EC 6.4.1.3) (Propanoyl-CoA:carbon dioxide ligase subunit alpha)	reviewed	5	NA	NA	NA	NA	High	12	19	12	21.7033	TRUE	FALSE	8 v 8	-0.0925762	0.0491324	0.594115	NA	NA	NA	NA
TRUE	TRUE	Q9NYF8	BCLAF1	Bcl-2-associated transcription factor 1 (Btf) (BCLAF1 and THRAP3 family member 1)	reviewed	5	NTPSQHSHSIQHSPER	S13(Phospho)	NA	1	High	13	21	12	14.0217	TRUE	FALSE	8 v 8	-0.16308	0.0491583	0.594115	4 v 4	0.06751	0.724252	0.93649
TRUE	FALSE	Q13445	TMED1	Transmembrane emp24 domain-containing protein 1 (Interleukin-1 receptor-like 1 ligand) (Putative T1/ST2 receptor-binding protein) (p24 family protein gamma-1) (Tp24) (p24gamma1)	reviewed	5	NA	NA	NA	NA	High	4	7	4	18.5022	TRUE	FALSE	8 v 8	-0.0804084	0.0491849	0.594115	NA	NA	NA	NA
TRUE	FALSE	P20338	RAB4A	Ras-related protein Rab-4A	reviewed	5	NA	NA	NA	NA	High	8	26	5	40.8257	TRUE	FALSE	8 v 8	0.0721969	0.0493023	0.594376	NA	NA	NA	NA
TRUE	FALSE	Q9BT22	ALG1	Chitobiosyldiphosphodolichol beta-mannosyltransferase (EC 2.4.1.142) (Asparagine-linked glycosylation protein 1 homolog) (Beta-1,4-mannosyltransferase) (GDP-Man:GlcNAc2-PP-dolichol mannosyltransferase) (GDP-mannose-dolichol diphosphochitobiose mannosyltransferase) (Mannosyltransferase-1) (MT-1) (hMat-1)	reviewed	5	NA	NA	NA	NA	High	5	8	5	14.2241	TRUE	FALSE	8 v 8	-0.110321	0.0495768	0.594613	NA	NA	NA	NA
TRUE	TRUE	B4DZQ5		cDNA FLJ51417, highly similar to Serine/threonine-protein kinase PRP4 homolog	unreviewed	1	EVIDASDKEGMSPAKR	S12(Phospho) S6(Phospho)	1	NA	High	3	5	2	2.41692	TRUE	FALSE	4 v 4	-0.351637	0.0496212	0.594613	4 v 4	0.0716315	0.597947	0.904598
TRUE	TRUE	Q13523	PRPF4B	Serine/threonine-protein kinase PRP4 homolog (EC 2.7.11.1) (PRP4 kinase) (PRP4 pre-mRNA-processing factor 4 homolog)	reviewed	5	VQSGMGLILQGYESGSEEEGEIHEK	S14(Phospho) S16(Phospho)	NA	1	High	3	5	2	2.38332	TRUE	FALSE	4 v 4	-0.351637	0.0496212	0.594613	0 v 0	NA	NA	NA
TRUE	TRUE	Q7L4I2	RSRC2	Arginine/serine-rich coiled-coil protein 2	reviewed	5	EQSEVSVSPR	S8(Phospho)	1	NA	High	2	2	2	4.83871	TRUE	FALSE	8 v 8	-0.142166	0.0499676	0.594613	4 v 4	-0.0293167	0.746765	0.942508
